# Supplementary material for: Repellent effects of insecticides against Aedes aegypti: a systematic review
Source: Parasit Vectors. 2025 Dec 16;18:504. doi: 10.1186/s13071-025-07140-z (PMC12709794; doi:10.1186/s13071-025-07140-z)
Supplement: Supplementary file 2 — Additional file 2. Dataset S1. Excel table of extracted data of selected manuscripts [file 13071_2025_7140_MOESM2_ESM.xlsx]

## Sheet: Extraction Table
Title	Author	Year	Population	Population origin	Generation	Year of collections	georreference	Insecticide resistance	Resistance to whih insecticide	Type of resistance	Succeptible eference population	Method used for resistance diagnose	Insect physiology	Location of assays	Methodology	Type of essay	Number of insects used	Replicates	exposition time	Insecticide used	Adjuvant	Tecnical grade or formulated	solvent	Doses	Dose definition	impregnated material	Pre-assay care	acclimatation	Atractant	atraction assay	Study conditions	Time of assays	Positive control	Insecticide used	Repellent effect	Resistant to insecticide tested	How results are shown	How compound is classified as repellent	Statistical Analysis	Mortality rate
Transfluthrin enhances odorant receptor-mediated spatial repellency in Aedes aegypti	Andreazza etal	2023	Rockefeller	Laboratory	ND	ND	-	No			rockefeller	ND	5-10 day sugar fed adult females	Laboratory	Hands in Cage	Spatial	50	ND	5	Transfluthrin		GT	Acetone	0,1 and 1ppm	ND	net	Skin cleaned with ethanol before insecticide application	Yes	Human	ND	ND	ND	Acetate Geranil	Transfluthrin	Yes	No	Landing	statistical analysis control vs. treatment	Two-tailed unpaired Student’s t-tests ou Mann-Whitney Rank Sum test, dependendo se for parametrico ou No	ND
Transfluthrin enhances odorant receptor-mediated spatial repellency in Aedes aegypti	Andreazza etal	2023	Rock-KDR	Laboratory	ND	ND	-	Yes	Pyrethroid	Identification of mutations S989P and V1016G.	rockefeller	OMS test	5-10 day sugar fed adult females	Laboratory	Hands in Cage	Spatial	50	ND	5	Transfluthrin		GT	Acetone	1ppm and 10ppm	ND	net	Skin cleaned with ethanol before insecticide application	Yes	Human	ND	ND	ND	Acetate Geranil	Transfluthrin	Yes	Yes	Landing	statistical analysis control vs. treatment	Two-tailed unpaired Student’s t-tests ou Mann-Whitney Rank Sum test, dependendo se for parametrico ou No	ND
Transfluthrin enhances odorant receptor-mediated spatial repellency in Aedes aegypti	Andreazza etal	2023	AaOr31-/-	OGM	ND	ND	-	No			-	ND	5-10 day sugar fed adult females	Laboratory	Hands in Cage	Spatial	50	ND	5	Transfluthrin		GT	Acetone	1ppm	ND	net	Skin cleaned with ethanol before insecticide application	Yes	Human	ND	ND	ND	Acetate Geranil	Transfluthrin	Yes	No	Landing	statistical analysis control vs. treatment	Two-tailed unpaired Student’s t-tests ou Mann-Whitney Rank Sum test, dependendo se for parametrico ou No	ND
Bioallethrin activates specific olfactory sensory neurons and elicits spatial repellency in Aedes aegypti	Valbon etal	2022	Rockefeller	Laboratory	ND	de lab desde o seculo XIX	-	No			Rockefeller and Orlando	ND	5-10 day sugar fed adult females	Laboratory	Hands in Cage	Spatial	40	ND	5	Bioallethrin		GT	Acetone	10-3 to 10-5 v/v	ND	poliester net	ND	Yes	Human	ND	UR 30% to 50% and Temperature 27C to 30C. assays made between 12h and 16h	12:00 to 16:00	DEET	Bioallethrin	Yes	No	Landing	statistical analysis control vs. treatment	Wilcoxon signed rank test	No calculado
Bioallethrin activates specific olfactory sensory neurons and elicits spatial repellency in Aedes aegypti	Valbon etal	2022	Orlando	Laboratory	ND	de lab desde 1952	-	No			Rockefeller and Orlando	ND	5-10 day sugar fed adult females	Laboratory	Hands in Cage	Spatial	40	ND	5	Bioallethrin		GT	Acetone	10-3 to 10-5 v/v	ND	poliester net	ND	Yes	Human	ND	UR 30% to 50% and Temperature 27C to 30C. assays made between 12h and 16h	12:00 to 16:00	DEET	Bioallethrin	Yes	No	Landing	statistical analysis control vs. treatment	Wilcoxon signed rank test	No calculado
Bioallethrin activates specific olfactory sensory neurons and elicits spatial repellency in Aedes aegypti	Valbon etal	2022	Rock-KDR	Laboratory	ND	ND	-	Yes	Pyrethroid	mutation kdr: S996P and V1016G	Rockefeller and Orlando	investigação mutation kdr	5-10 day sugar fed adult females	Laboratory	Hands in Cage	Spatial	40	ND	5	Bioallethrin		GT	Acetone	10-3 to 10-5 v/v	ND	poliester net	ND	Yes	Human	ND	UR 30% to 50% and Temperature 27C to 30C. assays made between 12h and 16h	12:00 to 16:00	DEET	Bioallethrin	Yes	No	Landing	statistical analysis control vs. treatment	Wilcoxon signed rank test	No calculado
Bioallethrin activates specific olfactory sensory neurons and elicits spatial repellency in Aedes aegypti	Valbon etal	2022	orco (pop de lab que No possui o co-receptor orco)	OGM	ND	ND	-	No			Rockefeller and Orlando	ND	5-10 day sugar fed adult females	Laboratory	Hands in Cage	Spatial	40	ND	5	Bioallethrin		GT	Acetone	10-3 to 10-5 v/v	ND	poliester net	ND	Yes	Human	ND	UR 30% to 50% and Temperature 27C to 30C. assays made between 12h and 16h	12:00 to 16:00	DEET	Bioallethrin	Yes	No	Landing	statistical analysis control vs. treatment	Wilcoxon signed rank test	No calculado
Standardised bioassays reveal that mosquitoes learn to avoid compounds used in chemical vector control after to single sub-lethal exposure	Sougoufara etal	2022	linhagem VCRU	Laboratory	ND	ND	ND	No			ND	ND	2-4 day sugar fed adult females	Laboratory	WHO tunnel assay	Contact	100	3	960	Deltamethrin		GT	Óleo	0.0005	ND	poliester net	Preexposure of insect to insecticides	ND	Mice	ND	Temperature de 26°C ± 2 °C and UR de 60%–80%. assays made between 17h ate as 9h do	19:00 to 09:00	ND	Deltamethrin	Yes	No	Blood feeding	statistical analysis control vs. treatment	regressão logistica	No calculado
Standardised bioassays reveal that mosquitoes learn to avoid compounds used in chemical vector control after to single sub-lethal exposure	Sougoufara etal	2022	linhagem VCRU	Laboratory	ND	ND	ND	No			ND	ND	2-4 day sugar fed adult females	Laboratory	WHO tunnel assay	Spatial	100	3	960	Deltamethrin		GT	Óleo	0.0005	ND	poliester net	Preexposure of insects to solvents	ND	Mice	ND	Temperature de 26°C ± 2 °C and UR de 60%–80%. assays made between 17h ate as 9h do	19:00 to 09:00	ND	Deltamethrin	Yes	No	Blood feeding	statistical analysis control vs. treatment	regressão logistica	No calculado
Standardised bioassays reveal that mosquitoes learn to avoid compounds used in chemical vector control after to single sub-lethal exposure	Sougoufara etal	2022	linhagem VCRU	Laboratory	ND	ND	ND	No			ND	ND	2-4 day sugar fed adult females	Laboratory	WHO tunnel assay	Contact	100	3	960	Lambda-Cyhalothrin		GT	Óleo	0.0005	ND	poliester net	Preexposure of insect to insecticides	ND	Mice	ND	Temperature de 26°C ± 2 °C and UR de 60%–80%. assays made between 17h ate as 9h do	19:00 to 09:00	ND	Lambda-Cyhalothrin	Yes	No	Blood feeding	statistical analysis control vs. treatment	regressão logistica	No calculado
Standardised bioassays reveal that mosquitoes learn to avoid compounds used in chemical vector control after to single sub-lethal exposure	Sougoufara etal	2022	linhagem VCRU	Laboratory	ND	ND	ND	No			ND	ND	2-4 day sugar fed adult females	Laboratory	WHO tunnel assay	Spatial	100	3	960	Lambda-Cyhalothrin		GT	Óleo	0.0005	ND	poliester net	Preexposure of insects to solvents	ND	Mice	ND	Temperature de 26°C ± 2 °C and UR de 60%–80%. assays made between 17h ate as 9h do	19:00 to 09:00	ND	Lambda-Cyhalothrin	Yes	No	Blood feeding	statistical analysis control vs. treatment	regressão logistica	No calculado
Standardised bioassays reveal that mosquitoes learn to avoid compounds used in chemical vector control after to single sub-lethal exposure	Sougoufara etal	2022	linhagem VCRU	Laboratory	ND	ND	ND	No			ND	ND	2-4 day sugar fed adult females	Laboratory	WHO tunnel assay	Contact	100	3	960	Permethrin		GT	Óleo	0.0075	ND	poliester net	Preexposure of insect to insecticides	ND	Mice	ND	Temperature de 26°C ± 2 °C and UR de 60%–80%. assays made between 17h ate as 9h do	19:00 to 09:00	ND	Permethrin	Yes	No	Blood feeding	statistical analysis control vs. treatment	regressão logistica	No calculado
Standardised bioassays reveal that mosquitoes learn to avoid compounds used in chemical vector control after to single sub-lethal exposure	Sougoufara etal	2022	linhagem VCRU	Laboratory	ND	ND	ND	No			ND	ND	2-4 day sugar fed adult females	Laboratory	WHO tunnel assay	Spatial	100	3	960	Permethrin		GT	Óleo	0.0075	ND	poliester net	Preexposure of insects to solvents	ND	Mice	ND	Temperature de 26°C ± 2 °C and UR de 60%–80%. assays made between 17h ate as 9h do	19:00 to 09:00	ND	Permethrin	Yes	No	Blood feeding	statistical analysis control vs. treatment	regressão logistica	No calculado
Standardised bioassays reveal that mosquitoes learn to avoid compounds used in chemical vector control after to single sub-lethal exposure	Sougoufara etal	2022	linhagem VCRU	Laboratory	ND	ND	ND	No			ND	ND	2-4 day sugar fed adult females	Laboratory	WHO tunnel assay	Contact	100	3	960	Propoxur		GT	Óleo	0.001	ND	poliester net	Preexposure of insect to insecticides	ND	Mice	ND	Temperature de 26°C ± 2 °C and UR de 60%–80%. assays made between 17h ate as 9h do	19:00 to 09:00	ND	Propoxur	Yes	No	Blood feeding	statistical analysis control vs. treatment	regressão logistica	No calculado
Standardised bioassays reveal that mosquitoes learn to avoid compounds used in chemical vector control after to single sub-lethal exposure	Sougoufara etal	2022	linhagem VCRU	Laboratory	ND	ND	ND	No			ND	ND	2-4 day sugar fed adult females	Laboratory	WHO tunnel assay	Spatial	100	3	960	Propoxur		GT	Óleo	0.001	ND	poliester net	Preexposure of insects to solvents	ND	Mice	ND	Temperature de 26°C ± 2 °C and UR de 60%–80%. assays made between 17h ate as 9h do	19:00 to 09:00	ND	Propoxur	Yes	No	Blood feeding	statistical analysis control vs. treatment	regressão logistica	No calculado
Standardised bioassays reveal that mosquitoes learn to avoid compounds used in chemical vector control after to single sub-lethal exposure	Sougoufara etal	2022	linhagem VCRU	Laboratory	ND	ND	ND	No			ND	ND	2-4 day sugar fed adult females	Laboratory	WHO tunnel assay	Contact	100	3	960	Malathion		GT	Óleo	0.05	ND	poliester net	Preexposure of insect to insecticides	ND	Mice	ND	Temperature de 26°C ± 2 °C and UR de 60%–80%. assays made between 17h ate as 9h do	19:00 to 09:00	ND	Malathion	Yes	No	Blood feeding	statistical analysis control vs. treatment	regressão logistica	No calculado
Standardised bioassays reveal that mosquitoes learn to avoid compounds used in chemical vector control after to single sub-lethal exposure	Sougoufara etal	2022	linhagem VCRU	Laboratory	ND	ND	ND	No			ND	ND	2-4 day sugar fed adult females	Laboratory	WHO tunnel assay	Spatial	100	3	960	Malathion		GT	Óleo	0.05	ND	poliester net	Preexposure of insects to solvents	ND	Mice	ND	Temperature de 26°C ± 2 °C and UR de 60%–80%. assays made between 17h ate as 9h do	19:00 to 09:00	ND	Malathion	Yes	No	Blood feeding	statistical analysis control vs. treatment	regressão logistica	No calculado
A dual-target molecular mechanism of pyrethrum repellency against mosquitoes	Liu etal	2021	Rockefeller	Laboratory	ND	ND	-	No			Rockefeller	ND	5-10 day sugar fed adult females	Laboratory	Hands in Cage	Contact	40	ND	5	Pyrethrum		ND	Acetone	0,01 to 0,001 mg/L	ND	net	Skin cleaned with ethanol before insecticide application	Yes	Human	ND	50% de UR média and Temperature between 27C and 30C.Foram useds um minimo de 2 volunteers por experimento	ND	ND	Pyrethrum	Yes	No	Landing	statistical analysis control vs. treatment	Two-tailed unpaired student’s t-test ou two-tailed Mann-Whitney Rank Sum test	No calculado
A dual-target molecular mechanism of pyrethrum repellency against mosquitoes	Liu etal	2021	Orlando	Laboratory	ND	ND	-	No			Orlando	ND	5-10 day sugar fed adult females	Laboratory	Hands in Cage	Contact	40	ND	5	Pyrethrum		ND	Acetone	0,01 to 0,001 mg/L	ND	net	Skin cleaned with ethanol before insecticide application	Yes	Human	ND	50% de UR média and Temperature between 27C and 30C.Foram useds um minimo de 2 volunteers por experimento	ND	ND	Pyrethrum	Yes	No	Landing	statistical analysis control vs. treatment	Two-tailed unpaired student’s t-test ou two-tailed Mann-Whitney Rank Sum test	No calculado
A dual-target molecular mechanism of pyrethrum repellency against mosquitoes	Liu etal	2021	orco-/-	OGM	ND	ND	-	No			Orlando	ND	5-10 day sugar fed adult females	Laboratory	Hands in Cage	Contact	40	ND	5	Pyrethrum		ND	Acetone	0,01 to 0,001 mg/L	ND	net	Skin cleaned with ethanol before insecticide application	Yes	Human	ND	50% de UR média and Temperature between 27C and 30C.Foram useds um minimo de 2 volunteers por experimento	ND	ND	Pyrethrum	Yes	No	Landing	statistical analysis control vs. treatment	Two-tailed unpaired student’s t-test ou two-tailed Mann-Whitney Rank Sum test	No calculado
A dual-target molecular mechanism of pyrethrum repellency against mosquitoes	Liu etal	2021	Rock-KDR	Laboratory	ND	ND	-	Yes	Pyrethroid	Identification of mutations S989P and V1016G.	Rockefeller	ND	5-10 day sugar fed adult females	Laboratory	Hands in Cage	Contact	40	ND	5	Pyrethrum		ND	Acetone	0,01 to 0,001 mg/L	ND	net	Skin cleaned with ethanol before insecticide application	Yes	Human	ND	50% de UR média and Temperature between 27C and 30C.Foram useds um minimo de 2 volunteers por experimento	ND	ND	Pyrethrum	Yes	Yes	Landing	statistical analysis control vs. treatment	Two-tailed unpaired student’s t-test ou two-tailed Mann-Whitney Rank Sum test	No calculado
A dual-target molecular mechanism of pyrethrum repellency against mosquitoes	Liu etal	2021	AaOr31-/-	OGM	ND	ND	-	No			Orlando	ND	5-10 day sugar fed adult females	Laboratory	Hands in Cage	Contact	40	ND	5	Pyrethrum		ND	Acetone	0,01 to 0,001 mg/L	ND	net	Skin cleaned with ethanol before insecticide application	Yes	Human	ND	50% de UR média and Temperature between 27C and 30C.Foram useds um minimo de 2 volunteers por experimento	ND	ND	Pyrethrum	Yes	No	Landing	statistical analysis control vs. treatment	Two-tailed unpaired student’s t-test ou two-tailed Mann-Whitney Rank Sum test	No calculado
Behavioural response of mosquito vectors Aedes aegypti, Anopheles stephensi and Culex quinquefasciatus to synthetic pyrethroid and organophosphorus-based slow-release insecticidal paint	Dhiman etal	2021	Gwalinor, India	Field	ND	ND	26°13′5.8332″N, 78°10′58.1916″E	ND		ND	ND	ND	5-10 day sugar fed adult females	Laboratory	Excitorepellency Chamber	Contact	25	ND	30	Deltamethrin		Formulado	resina alquídica	Deltamethrin (1%), clorpirimifós (0,5%) and piriproxifeno (0,075%)	ND	metallic surface	Impregnated material prepared 24h before experiment	ND	No atranctants used	No utilizado	27±2 °C and 75 to 80% de UR	ND	ND	Deltamethrin	Yes	ND	% escape com 10min and com 30 min	comparou controle and teste com analise estatistica	ANOVA seguido de teste de turkey de comparações multiplas. used o student's t test. comparação de intervalos de confiança	No calculado
Behavioural response of mosquito vectors Aedes aegypti, Anopheles stephensi and Culex quinquefasciatus to synthetic pyrethroid and organophosphorus-based slow-release insecticidal paint	Dhiman etal	2021	Gwalinor, India	Field	ND	ND	26°13′5.8332″N, 78°10′58.1916″E	ND		ND	ND	ND	5-10 day sugar fed adult females	Laboratory	Excitorepellency Chamber	Spatial	25	ND	30	Deltamethrin		Formulado	resina alquídica	Deltamethrin (1%), clorpirimifós (0,5%) and piriproxifeno (0,075%)	ND	metallic surface	Impregnated material prepared 24h before experiment	ND	No atranctants used	No utilizado	27±2 °C and 75 to 80% de UR	ND	ND	Deltamethrin	Yes	ND	% escape com 10min and com 30 min	comparou controle and teste com analise estatistica	ANOVA seguido de teste de turkey de comparações multiplas. used o student's t test. comparação de intervalos de confiança	No calculado
Effects of piperonyl butoxide synergism and cuticular thickening on the contact irritancy response of field Aedes aegypti (Diptera: Culicidae) to deltamethrin	Yu etal	2021	USDA	Laboratory	ND	mais de 40 anos em lab	-	No		ND	USDA	ND	5-10 day sugar fed adult females	Laboratory	Excitorepellency Chamber	Contact	15	4	30	Deltamethrin		GT	Acetone	25mg/m2	ND	filter paper	ND	Yes	No atranctants used	No atractants	6:00 and 16:00, na Temperature de 25,0°C ± 1,0°C and UR de 70,0% ± 2,0%	08:00 to 18:00	ND	Deltamethrin	Yes	No	% de escape and ET25	statistical analysis control vs. treatment	Student's t-test	No calculado
Effects of piperonyl butoxide synergism and cuticular thickening on the contact irritancy response of field Aedes aegypti (Diptera: Culicidae) to deltamethrin	Yu etal	2021	USDA	Laboratory	ND	mais de 40 anos em lab	-	No		ND	USDA	ND	5-10 day sugar fed adult females	Laboratory	Excitorepellency Chamber	Contact	15	4	30	Deltamethrin	PBO	GT	Acetone	25mg/m2	ND	filter paper	ND	Yes	No atranctants used	No atractants	6:00 and 16:00, na Temperature de 25,0°C ± 1,0°C and UR de 70,0% ± 2,0%	08:00 to 18:00	ND	Deltamethrin	Yes	No	% de escape and ET25	statistical analysis control vs. treatment	Student's t-test	No calculado
Effects of piperonyl butoxide synergism and cuticular thickening on the contact irritancy response of field Aedes aegypti (Diptera: Culicidae) to deltamethrin	Yu etal	2021	Annan (Taiwan)	Field	ND	Coletados between dezembro de 2017 and março de 2018	-	ND		ND	USDA	ND	5-10 day sugar fed adult females	Laboratory	Excitorepellency Chamber	Contact	15	4	30	Deltamethrin		GT	Acetone	25mg/m2	ND	filter paper	ND	Yes	No atranctants used	No atractants	6:00 and 16:00, na Temperature de 25,0°C ± 1,0°C and UR de 70,0% ± 2,0%	08:00 to 18:00	ND	Deltamethrin	No	ND	% de escape and ET25	statistical analysis control vs. treatment	Student's t-test	No calculado
Effects of piperonyl butoxide synergism and cuticular thickening on the contact irritancy response of field Aedes aegypti (Diptera: Culicidae) to deltamethrin	Yu etal	2021	Annan (Taiwan)	Field	ND	Coletados between dezembro de 2017 and março de 2018	-	ND		ND	USDA	ND	5-10 day sugar fed adult females	Laboratory	Excitorepellency Chamber	Contact	15	4	30	Deltamethrin	PBO	GT	Acetone	25mg/m2	ND	filter paper	ND	Yes	No atranctants used	No atractants	6:00 and 16:00, na Temperature de 25,0°C ± 1,0°C and UR de 70,0% ± 2,0%	08:00 to 18:00	ND	Deltamethrin	Yes	ND	% de escape and ET25	statistical analysis control vs. treatment	Student's t-test	No calculado
Effects of piperonyl butoxide synergism and cuticular thickening on the contact irritancy response of field Aedes aegypti (Diptera: Culicidae) to deltamethrin	Yu etal	2021	Zhongxi (Taiwan)	Field	ND	Coletados between dezembro de 2017 and março de 2018	-	ND		ND	USDA	ND	5-10 day sugar fed adult females	Laboratory	Excitorepellency Chamber	Contact	15	4	30	Deltamethrin		GT	Acetone	25mg/m2	ND	filter paper	ND	Yes	No atranctants used	No atractants	6:00 and 16:00, na Temperature de 25,0°C ± 1,0°C and UR de 70,0% ± 2,0%	08:00 to 18:00	ND	Deltamethrin	No	ND	% de escape and ET25	statistical analysis control vs. treatment	Student's t-test	No calculado
Effects of piperonyl butoxide synergism and cuticular thickening on the contact irritancy response of field Aedes aegypti (Diptera: Culicidae) to deltamethrin	Yu etal	2021	Zhongxi (Taiwan)	Field	ND	Coletados between dezembro de 2017 and março de 2018	-	ND		ND	USDA	ND	5-10 day sugar fed adult females	Laboratory	Excitorepellency Chamber	Contact	15	4	30	Deltamethrin	PBO	GT	Acetone	25mg/m2	ND	filter paper	ND	Yes	No atranctants used	No atractants	6:00 and 16:00, na Temperature de 25,0°C ± 1,0°C and UR de 70,0% ± 2,0%	08:00 to 18:00	ND	Deltamethrin	Yes	ND	% de escape and ET25	statistical analysis control vs. treatment	Student's t-test	No calculado
Effects of piperonyl butoxide synergism and cuticular thickening on the contact irritancy response of field Aedes aegypti (Diptera: Culicidae) to deltamethrin	Yu etal	2021	Sanmin (Taiwan)	Field	ND	Coletados between dezembro de 2017 and março de 2018	-	ND		ND	USDA	ND	5-10 day sugar fed adult females	Laboratory	Excitorepellency Chamber	Contact	15	4	30	Deltamethrin		GT	Acetone	25mg/m2	ND	filter paper	ND	Yes	No atranctants used	No atractants	6:00 and 16:00, na Temperature de 25,0°C ± 1,0°C and UR de 70,0% ± 2,0%	08:00 to 18:00	ND	Deltamethrin	No	ND	% de escape and ET25	statistical analysis control vs. treatment	Student's t-test	No calculado
Effects of piperonyl butoxide synergism and cuticular thickening on the contact irritancy response of field Aedes aegypti (Diptera: Culicidae) to deltamethrin	Yu etal	2021	Sanmin (Taiwan)	Field	ND	Coletados between dezembro de 2017 and março de 2018	-	ND		ND	USDA	ND	5-10 day sugar fed adult females	Laboratory	Excitorepellency Chamber	Contact	15	4	30	Deltamethrin	PBO	GT	Acetone	25mg/m2	ND	filter paper	ND	Yes	No atranctants used	No atractants	6:00 and 16:00, na Temperature de 25,0°C ± 1,0°C and UR de 70,0% ± 2,0%	08:00 to 18:00	ND	Deltamethrin	Yes	ND	% de escape and ET25	statistical analysis control vs. treatment	Student's t-test	No calculado
Effects of piperonyl butoxide synergism and cuticular thickening on the contact irritancy response of field Aedes aegypti (Diptera: Culicidae) to deltamethrin	Yu etal	2021	North (Taiwan)	Field	ND	Coletados between dezembro de 2017 and março de 2018	-	ND		ND	USDA	ND	5-10 day sugar fed adult females	Laboratory	Excitorepellency Chamber	Contact	15	4	30	Deltamethrin		GT	Acetone	25mg/m2	ND	filter paper	ND	Yes	No atranctants used	No atractants	6:00 and 16:00, na Temperature de 25,0°C ± 1,0°C and UR de 70,0% ± 2,0%	08:00 to 18:00	ND	Deltamethrin	No	ND	% de escape and ET25	statistical analysis control vs. treatment	Student's t-test	No calculado
Effects of piperonyl butoxide synergism and cuticular thickening on the contact irritancy response of field Aedes aegypti (Diptera: Culicidae) to deltamethrin	Yu etal	2021	North (Taiwan)	Field	ND	Coletados between dezembro de 2017 and março de 2018	-	ND		ND	USDA	ND	5-10 day sugar fed adult females	Laboratory	Excitorepellency Chamber	Contact	15	4	30	Deltamethrin	PBO	GT	Acetone	25mg/m2	ND	filter paper	ND	Yes	No atranctants used	No atractants	6:00 and 16:00, na Temperature de 25,0°C ± 1,0°C and UR de 70,0% ± 2,0%	08:00 to 18:00	ND	Deltamethrin	Yes	ND	% de escape and ET25	statistical analysis control vs. treatment	Student's t-test	No calculado
Effects of piperonyl butoxide synergism and cuticular thickening on the contact irritancy response of field Aedes aegypti (Diptera: Culicidae) to deltamethrin	Yu etal	2021	Xiaogang (Taiwan)	Field	ND	Coletados between dezembro de 2017 and março de 2018	-	ND		ND	USDA	ND	5-10 day sugar fed adult females	Laboratory	Excitorepellency Chamber	Contact	15	4	30	Deltamethrin		GT	Acetone	25mg/m2	ND	filter paper	ND	Yes	No atranctants used	No atractants	6:00 and 16:00, na Temperature de 25,0°C ± 1,0°C and UR de 70,0% ± 2,0%	08:00 to 18:00	ND	Deltamethrin	No	ND	% de escape and ET25	statistical analysis control vs. treatment	Student's t-test	No calculado
Effects of piperonyl butoxide synergism and cuticular thickening on the contact irritancy response of field Aedes aegypti (Diptera: Culicidae) to deltamethrin	Yu etal	2021	Xiaogang (Taiwan)	Field	ND	Coletados between dezembro de 2017 and março de 2018	-	ND		ND	USDA	ND	5-10 day sugar fed adult females	Laboratory	Excitorepellency Chamber	Contact	15	4	30	Deltamethrin	PBO	GT	Acetone	25mg/m2	ND	filter paper	ND	Yes	No atranctants used	No atractants	6:00 and 16:00, na Temperature de 25,0°C ± 1,0°C and UR de 70,0% ± 2,0%	08:00 to 18:00	ND	Deltamethrin	Yes	ND	% de escape and ET25	statistical analysis control vs. treatment	Student's t-test	No calculado
Effects of piperonyl butoxide synergism and cuticular thickening on the contact irritancy response of field Aedes aegypti (Diptera: Culicidae) to deltamethrin	Yu etal	2021	linya	Field	ND	Coletados between dezembro de 2017 and março de 2018	-	ND		ND	USDA	ND	5-10 day sugar fed adult females	Laboratory	Excitorepellency Chamber	Contact	15	4	30	Deltamethrin		GT	Acetone	25mg/m2	ND	filter paper	ND	Yes	No atranctants used	No atractants	6:00 and 16:00, na Temperature de 25,0°C ± 1,0°C and UR de 70,0% ± 2,0%	08:00 to 18:00	ND	Deltamethrin	No	ND	% de escape and ET25	statistical analysis control vs. treatment	Student's t-test	No calculado
Effects of piperonyl butoxide synergism and cuticular thickening on the contact irritancy response of field Aedes aegypti (Diptera: Culicidae) to deltamethrin	Yu etal	2021	linya	Field	ND	Coletados between dezembro de 2017 and março de 2018	-	ND		ND	USDA	ND	5-10 day sugar fed adult females	Laboratory	Excitorepellency Chamber	Contact	15	4	30	Deltamethrin	PBO	GT	Acetone	25mg/m2	ND	filter paper	ND	Yes	No atranctants used	No atractants	6:00 and 16:00, na Temperature de 25,0°C ± 1,0°C and UR de 70,0% ± 2,0%	08:00 to 18:00	ND	Deltamethrin	Yes	ND	% de escape and ET25	statistical analysis control vs. treatment	Student's t-test	No calculado
Effects of piperonyl butoxide synergism and cuticular thickening on the contact irritancy response of field Aedes aegypti (Diptera: Culicidae) to deltamethrin	Yu etal	2021	Qianzhen (Taiwan)	Field	ND	Coletados between dezembro de 2017 and março de 2018	-	ND		ND	USDA	ND	5-10 day sugar fed adult females	Laboratory	Excitorepellency Chamber	Contact	15	4	30	Deltamethrin		GT	Acetone	25mg/m2	ND	filter paper	ND	Yes	No atranctants used	No atractants	6:00 and 16:00, na Temperature de 25,0°C ± 1,0°C and UR de 70,0% ± 2,0%	08:00 to 18:00	ND	Deltamethrin	No	ND	% de escape and ET25	statistical analysis control vs. treatment	Student's t-test	No calculado
Effects of piperonyl butoxide synergism and cuticular thickening on the contact irritancy response of field Aedes aegypti (Diptera: Culicidae) to deltamethrin	Yu etal	2021	Qianzhen (Taiwan)	Field	ND	Coletados between dezembro de 2017 and março de 2018	-	ND		ND	USDA	ND	5-10 day sugar fed adult females	Laboratory	Excitorepellency Chamber	Contact	15	4	30	Deltamethrin	PBO	GT	Acetone	25mg/m2	ND	filter paper	ND	Yes	No atranctants used	No atractants	6:00 and 16:00, na Temperature de 25,0°C ± 1,0°C and UR de 70,0% ± 2,0%	08:00 to 18:00	ND	Deltamethrin	Yes	ND	% de escape and ET25	statistical analysis control vs. treatment	Student's t-test	No calculado
Effects of piperonyl butoxide synergism and cuticular thickening on the contact irritancy response of field Aedes aegypti (Diptera: Culicidae) to deltamethrin	Yu etal	2021	Tak (Tailandia)	Field	ND	Coletados between dezembro de 2017 and março de 2018	-	ND		ND	USDA	ND	5-10 day sugar fed adult females	Laboratory	Excitorepellency Chamber	Contact	15	4	30	Deltamethrin		GT	Acetone	25mg/m2	ND	filter paper	ND	Yes	No atranctants used	No atractants	6:00 and 16:00, na Temperature de 25,0°C ± 1,0°C and UR de 70,0% ± 2,0%	08:00 to 18:00	ND	Deltamethrin	No	ND	% de escape and ET25	statistical analysis control vs. treatment	Student's t-test	No calculado
Effects of piperonyl butoxide synergism and cuticular thickening on the contact irritancy response of field Aedes aegypti (Diptera: Culicidae) to deltamethrin	Yu etal	2021	Tak (Tailandia)	Field	ND	Coletados between dezembro de 2017 and março de 2018	-	ND		ND	USDA	ND	5-10 day sugar fed adult females	Laboratory	Excitorepellency Chamber	Contact	15	4	30	Deltamethrin	PBO	GT	Acetone	25mg/m2	ND	filter paper	ND	Yes	No atranctants used	No atractants	6:00 and 16:00, na Temperature de 25,0°C ± 1,0°C and UR de 70,0% ± 2,0%	08:00 to 18:00	ND	Deltamethrin	Yes	ND	% de escape and ET25	statistical analysis control vs. treatment	Student's t-test	No calculado
Effects of piperonyl butoxide synergism and cuticular thickening on the contact irritancy response of field Aedes aegypti (Diptera: Culicidae) to deltamethrin	Yu etal	2021	nonthaburi	Field	ND	Coletados between dezembro de 2017 and março de 2018	-	ND		ND	USDA	ND	5-10 day sugar fed adult females	Laboratory	Excitorepellency Chamber	Contact	15	4	30	Deltamethrin		GT	Acetone	25mg/m2	ND	filter paper	ND	Yes	No atranctants used	No atractants	6:00 and 16:00, na Temperature de 25,0°C ± 1,0°C and UR de 70,0% ± 2,0%	08:00 to 18:00	ND	Deltamethrin	No	ND	% de escape and ET25	statistical analysis control vs. treatment	Student's t-test	No calculado
Effects of piperonyl butoxide synergism and cuticular thickening on the contact irritancy response of field Aedes aegypti (Diptera: Culicidae) to deltamethrin	Yu etal	2021	nonthaburi	Field	ND	Coletados between dezembro de 2017 and março de 2018	-	ND		ND	USDA	ND	5-10 day sugar fed adult females	Laboratory	Excitorepellency Chamber	Contact	15	4	30	Deltamethrin	PBO	GT	Acetone	25mg/m2	ND	filter paper	ND	Yes	No atranctants used	No atractants	6:00 and 16:00, na Temperature de 25,0°C ± 1,0°C and UR de 70,0% ± 2,0%	08:00 to 18:00	ND	Deltamethrin	Yes	ND	% de escape and ET25	statistical analysis control vs. treatment	Student's t-test	No calculado
Effects of piperonyl butoxide synergism and cuticular thickening on the contact irritancy response of field Aedes aegypti (Diptera: Culicidae) to deltamethrin	Yu etal	2021	songkhla	Field	ND	Coletados between dezembro de 2017 and março de 2018	-	ND		ND	USDA	ND	5-10 day sugar fed adult females	Laboratory	Excitorepellency Chamber	Contact	15	4	30	Deltamethrin		GT	Acetone	25mg/m2	ND	filter paper	ND	Yes	No atranctants used	No atractants	6:00 and 16:00, na Temperature de 25,0°C ± 1,0°C and UR de 70,0% ± 2,0%	08:00 to 18:00	ND	Deltamethrin	No	ND	% de escape and ET25	statistical analysis control vs. treatment	Student's t-test	No calculado
Effects of piperonyl butoxide synergism and cuticular thickening on the contact irritancy response of field Aedes aegypti (Diptera: Culicidae) to deltamethrin	Yu etal	2021	songkhla	Field	ND	Coletados between dezembro de 2017 and março de 2018	-	ND		ND	USDA	ND	5-10 day sugar fed adult females	Laboratory	Excitorepellency Chamber	Contact	15	4	30	Deltamethrin	PBO	GT	Acetone	25mg/m2	ND	filter paper	ND	Yes	No atranctants used	No atractants	6:00 and 16:00, na Temperature de 25,0°C ± 1,0°C and UR de 70,0% ± 2,0%	08:00 to 18:00	ND	Deltamethrin	Yes	ND	% de escape and ET25	statistical analysis control vs. treatment	Student's t-test	No calculado
Effects of piperonyl butoxide synergism and cuticular thickening on the contact irritancy response of field Aedes aegypti (Diptera: Culicidae) to deltamethrin	Yu etal	2021	Chiang Mai	Field	ND	Coletados between dezembro de 2017 and março de 2018	-	ND		ND	USDA	ND	5-10 day sugar fed adult females	Laboratory	Excitorepellency Chamber	Contact	15	4	30	Deltamethrin		GT	Acetone	25mg/m2	ND	filter paper	ND	Yes	No atranctants used	No atractants	6:00 and 16:00, na Temperature de 25,0°C ± 1,0°C and UR de 70,0% ± 2,0%	08:00 to 18:00	ND	Deltamethrin	Yes	ND	% de escape and ET25	statistical analysis control vs. treatment	Student's t-test	No calculado
Effects of piperonyl butoxide synergism and cuticular thickening on the contact irritancy response of field Aedes aegypti (Diptera: Culicidae) to deltamethrin	Yu etal	2021	Chiang Mai	Field	ND	Coletados between dezembro de 2017 and março de 2018	-	ND		ND	USDA	ND	5-10 day sugar fed adult females	Laboratory	Excitorepellency Chamber	Contact	15	4	30	Deltamethrin	PBO	GT	Acetone	25mg/m2	ND	filter paper	ND	Yes	No atranctants used	No atractants	6:00 and 16:00, na Temperature de 25,0°C ± 1,0°C and UR de 70,0% ± 2,0%	08:00 to 18:00	ND	Deltamethrin	Yes	ND	% de escape and ET25	statistical analysis control vs. treatment	Student's t-test	No calculado
Sodium channel activation underlies transfluthrin repellency in Aedes aegypti	Andreazza etal	2021	Rockefeller	Laboratory	ND	ND	-	No		ND	No realizado	ND	5-10 day sugar fed adult females	Laboratory	Hands in Cage	Contact	40	ND	5	Transfluthrin		GT	Acetone	0,1 to 1000ppm	ND	net	90min interval betewwn tests	ND	Human	ND	de 27 to 30C and 30 to 50%UR, sendo used 2 voluntarios	ND	DEET	Transfluthrin	Yes	No	Landing	statistical analysis control vs. treatment	Unpaired Student’s t-test caso normalizado. Se No normalizado, foi used ranqueamento de Mann-Whitney	No calculado
Sodium channel activation underlies transfluthrin repellency in Aedes aegypti	Andreazza etal	2021	Orlando	Laboratory	ND	ND	-	No			No realizado	ND	5-10 day sugar fed adult females	Laboratory	Hands in Cage	Contact	40	ND	5	Transfluthrin		GT	Acetone	1ppm	ND	net	90min interval betewwn tests	ND	Human	ND	de 27 to 30C and 30 to 50%UR, sendo used 2 voluntarios	ND	DEET	Transfluthrin	Yes	No	Landing	statistical analysis control vs. treatment	Unpaired Student’s t-test caso normalizado. Se No normalizado, foi used ranqueamento de Mann-Whitney	No calculado
Sodium channel activation underlies transfluthrin repellency in Aedes aegypti	Andreazza etal	2021	Rock-KDR	Laboratory	ND	ND	-	Yes	All	mutation kdr S989P+V1016G.	No realizado	ND	5-10 day sugar fed adult females	Laboratory	Hands in Cage	Contact	40	ND	5	Transfluthrin		GT	Acetone	1ppm and 10ppm	ND	net	90min interval betewwn tests	ND	Human	ND	de 27 to 30C and 30 to 50%UR, sendo used 2 voluntarios	ND	DEET	Transfluthrin	Yes	Yes	Landing	statistical analysis control vs. treatment	Unpaired Student’s t-test caso normalizado. Se No normalizado, foi used ranqueamento de Mann-Whitney	No calculado
Sodium channel activation underlies transfluthrin repellency in Aedes aegypti	Andreazza etal	2021	Porto Rico	Field	ND	ND	-	Yes	Permethrin	ND	No realizado	ND	5-10 day sugar fed adult females	Laboratory	Hands in Cage	Contact	40	ND	5	Transfluthrin		GT	Acetone	1ppm	ND	net	90min interval betewwn tests	ND	Human	ND	de 27 to 30C and 30 to 50%UR, sendo used 2 voluntarios	ND	DEET	Transfluthrin	Yes	No	Landing	statistical analysis control vs. treatment	Unpaired Student’s t-test caso normalizado. Se No normalizado, foi used ranqueamento de Mann-Whitney	No calculado
Sodium channel activation underlies transfluthrin repellency in Aedes aegypti	Andreazza etal	2021	orco	OGM	ND	ND	-	No			No realizado	ND	5-10 day sugar fed adult females	Laboratory	Hands in Cage	Contact	40	ND	5	Transfluthrin		GT	Acetone	1ppm	ND	net	90min interval betewwn tests	ND	Human	ND	de 27 to 30C and 30 to 50%UR, sendo used 2 voluntarios	ND	DEET	Transfluthrin	Yes	No	Landing	statistical analysis control vs. treatment	Unpaired Student’s t-test caso normalizado. Se No normalizado, foi used ranqueamento de Mann-Whitney	No calculado
Behavioral Action of Deltamethrin and Cypermethrin in Pyrethroid-Resistant Aedes aegypti (Diptera: Culicidae): Implications for Control Strategies in Thailand	Sathantriphop etal	2020	NIH Thai	Laboratory	ND	mais de 20 anos em Laboratory	-	No		ND	NIH Thai	OMS test	2-4 day sugar fed adult females	Laboratory	Excitorepellency Chamber	Contact	15	4	30	Deltamethrin		GT	Acetone and silicon oil	0,025g/m2 to 0,1 g/m2	ND	filter paper	ND	Yes	No atranctants used	No atractants	Sala iluminada, assays ocorreram durante o dia, Temperature de 25°C ± 2°C and UR de 70% ± 10%	ND	ND	Deltamethrin	Yes	No	% de escape and ET30 (tempo de escape 30%), ET50 and ET80	statistical analysis control vs. treatment	Kaplan-Meier survival analysis and Mann-Whitney U test. Correção por formula de abbot	11,7% to 39%
Behavioral Action of Deltamethrin and Cypermethrin in Pyrethroid-Resistant Aedes aegypti (Diptera: Culicidae): Implications for Control Strategies in Thailand	Sathantriphop etal	2020	NIH Thai	Laboratory	ND	mais de 20 anos em Laboratory	-	No		ND	NIH Thai	OMS test	2-4 day sugar fed adult females	Laboratory	Excitorepellency Chamber	Spatial	15	4	30	Deltamethrin		GT	Acetone and silicon oil	0,025g/m2 to 0,1 g/m2	ND	filter paper	ND	Yes	No atranctants used	No atractants	Sala iluminada, assays ocorreram durante o dia, Temperature de 25°C ± 2°C and UR de 70% ± 10%	ND	ND	Deltamethrin	No	No	% de escape and ET30 (tempo de escape 30%), ET50 and ET80	statistical analysis control vs. treatment	Kaplan-Meier survival analysis and Mann-Whitney U test. Correção por formula de abbot	0% to 4,8%
Behavioral Action of Deltamethrin and Cypermethrin in Pyrethroid-Resistant Aedes aegypti (Diptera: Culicidae): Implications for Control Strategies in Thailand	Sathantriphop etal	2020	NIH Thai	Laboratory	ND	mais de 20 anos em Laboratory	-	No		ND	NIH Thai	OMS test	2-4 day sugar fed adult females	Laboratory	Excitorepellency Chamber	Contact	15	4	30	Cypermethrin		GT	Acetone and silicon oil	0,025g/m2 to 0,1 g/m3	ND	filter paper	ND	Yes	No atranctants used	No atractants	Sala iluminada, assays ocorreram durante o dia, Temperature de 25°C ± 2°C and UR de 70% ± 10%	ND	ND	Cypermethrin	Yes	No	% de escape and ET30 (tempo de escape 30%), ET50 and ET80	statistical analysis control vs. treatment	Kaplan-Meier survival analysis and Mann-Whitney U test. Correção por formula de abbot	0% to 3,4%
Behavioral Action of Deltamethrin and Cypermethrin in Pyrethroid-Resistant Aedes aegypti (Diptera: Culicidae): Implications for Control Strategies in Thailand	Sathantriphop etal	2020	NIH Thai	Laboratory	ND	mais de 20 anos em Laboratory	-	No		ND	NIH Thai	OMS test	2-4 day sugar fed adult females	Laboratory	Excitorepellency Chamber	Spatial	15	4	30	Cypermethrin		GT	Acetone and silicon oil	0,025g/m2 to 0,1 g/m4	ND	filter paper	ND	Yes	No atranctants used	No atractants	Sala iluminada, assays ocorreram durante o dia, Temperature de 25°C ± 2°C and UR de 70% ± 10%	ND	ND	Cypermethrin	No	No	% de escape and ET30 (tempo de escape 30%), ET50 and ET80	statistical analysis control vs. treatment	Kaplan-Meier survival analysis and Mann-Whitney U test. Correção por formula de abbot	0
Behavioral Action of Deltamethrin and Cypermethrin in Pyrethroid-Resistant Aedes aegypti (Diptera: Culicidae): Implications for Control Strategies in Thailand	Sathantriphop etal	2020	Rayong	Field	F1	ND	12°36′57.2″N; 101°25′12.4″E	Yes	Deltamethrin and cipermethrin	ND	NIH Thai	OMS test	2-4 day sugar fed adult females	Laboratory	Excitorepellency Chamber	Contact	15	4	30	Deltamethrin		GT	Acetone and silicon oil	0,025g/m2 to 0,1 g/m2	ND	filter paper	ND	Yes	No atranctants used	No atractants	Sala iluminada, assays ocorreram durante o dia, Temperature de 25°C ± 2°C and UR de 70% ± 10%	ND	ND	Deltamethrin	Yes	Yes	% de escape and ET30 (tempo de escape 30%), ET50 and ET80	statistical analysis control vs. treatment	Kaplan-Meier survival analysis and Mann-Whitney U test. Correção por formula de abbot	0% to 1,7%
Behavioral Action of Deltamethrin and Cypermethrin in Pyrethroid-Resistant Aedes aegypti (Diptera: Culicidae): Implications for Control Strategies in Thailand	Sathantriphop etal	2020	Rayong	Field	F1	ND	12°36′57.2″N; 101°25′12.4″E	Yes	Deltamethrin and cipermethrin	ND	NIH Thai	OMS test	2-4 day sugar fed adult females	Laboratory	Excitorepellency Chamber	Spatial	15	4	30	Deltamethrin		GT	Acetone and silicon oil	0,025g/m2 to 0,1 g/m2	ND	filter paper	ND	Yes	No atranctants used	No atractants	Sala iluminada, assays ocorreram durante o dia, Temperature de 25°C ± 2°C and UR de 70% ± 10%	ND	ND	Deltamethrin	No	Yes	% de escape and ET30 (tempo de escape 30%), ET50 and ET80	statistical analysis control vs. treatment	Kaplan-Meier survival analysis and Mann-Whitney U test. Correção por formula de abbot	0
Behavioral Action of Deltamethrin and Cypermethrin in Pyrethroid-Resistant Aedes aegypti (Diptera: Culicidae): Implications for Control Strategies in Thailand	Sathantriphop etal	2020	Rayong	Field	F1	ND	12°36′57.2″N; 101°25′12.4″E	Yes	Deltamethrin and cipermethrin	ND	NIH Thai	OMS test	2-4 day sugar fed adult females	Laboratory	Excitorepellency Chamber	Contact	15	4	30	Cypermethrin		GT	Acetone and silicon oil	0,025g/m2 to 0,1 g/m3	ND	filter paper	ND	Yes	No atranctants used	No atractants	Sala iluminada, assays ocorreram durante o dia, Temperature de 25°C ± 2°C and UR de 70% ± 10%	ND	ND	Cypermethrin	Yes	Yes	% de escape and ET30 (tempo de escape 30%), ET50 and ET80	statistical analysis control vs. treatment	Kaplan-Meier survival analysis and Mann-Whitney U test. Correção por formula de abbot	0% to 3,5%
Behavioral Action of Deltamethrin and Cypermethrin in Pyrethroid-Resistant Aedes aegypti (Diptera: Culicidae): Implications for Control Strategies in Thailand	Sathantriphop etal	2020	Rayong	Field	F1	ND	12°36′57.2″N; 101°25′12.4″E	Yes	Deltamethrin and cipermethrin	ND	NIH Thai	OMS test	2-4 day sugar fed adult females	Laboratory	Excitorepellency Chamber	Spatial	15	4	30	Cypermethrin		GT	Acetone and silicon oil	0,025g/m2 to 0,1 g/m4	ND	filter paper	ND	Yes	No atranctants used	No atractants	Sala iluminada, assays ocorreram durante o dia, Temperature de 25°C ± 2°C and UR de 70% ± 10%	ND	ND	Cypermethrin	No	Yes	% de escape and ET30 (tempo de escape 30%), ET50 and ET80	statistical analysis control vs. treatment	Kaplan-Meier survival analysis and Mann-Whitney U test. Correção por formula de abbot	0
Behavioral Action of Deltamethrin and Cypermethrin in Pyrethroid-Resistant Aedes aegypti (Diptera: Culicidae): Implications for Control Strategies in Thailand	Sathantriphop etal	2020	Chanthaburi	Field	F1	ND	12°36′34.1″N; 102°05′58.9″E	Yes	Deltamethrin and cipermethrin	ND	NIH Thai	OMS test	2-4 day sugar fed adult females	Laboratory	Excitorepellency Chamber	Contact	15	4	30	Deltamethrin		GT	Acetone and silicon oil	0,025g/m2 to 0,1 g/m2	ND	filter paper	ND	Yes	No atranctants used	No atractants	Sala iluminada, assays ocorreram durante o dia, Temperature de 25°C ± 2°C and UR de 70% ± 10%	ND	ND	Deltamethrin	Yes	Yes	% de escape and ET30 (tempo de escape 30%), ET50 and ET80	statistical analysis control vs. treatment	Kaplan-Meier survival analysis and Mann-Whitney U test. Correção por formula de abbot	0
Behavioral Action of Deltamethrin and Cypermethrin in Pyrethroid-Resistant Aedes aegypti (Diptera: Culicidae): Implications for Control Strategies in Thailand	Sathantriphop etal	2020	Chanthaburi	Field	F1	ND	12°36′34.1″N; 102°05′58.9″E	Yes	Deltamethrin and cipermethrin	ND	NIH Thai	OMS test	2-4 day sugar fed adult females	Laboratory	Excitorepellency Chamber	Spatial	15	4	30	Deltamethrin		GT	Acetone and silicon oil	0,025g/m2 to 0,1 g/m2	ND	filter paper	ND	Yes	No atranctants used	No atractants	Sala iluminada, assays ocorreram durante o dia, Temperature de 25°C ± 2°C and UR de 70% ± 10%	ND	ND	Deltamethrin	No	Yes	% de escape and ET30 (tempo de escape 30%), ET50 and ET80	statistical analysis control vs. treatment	Kaplan-Meier survival analysis and Mann-Whitney U test. Correção por formula de abbot	0
Behavioral Action of Deltamethrin and Cypermethrin in Pyrethroid-Resistant Aedes aegypti (Diptera: Culicidae): Implications for Control Strategies in Thailand	Sathantriphop etal	2020	Chanthaburi	Field	F1	ND	12°36′34.1″N; 102°05′58.9″E	Yes	Deltamethrin and cipermethrin	ND	NIH Thai	OMS test	2-4 day sugar fed adult females	Laboratory	Excitorepellency Chamber	Contact	15	4	30	Cypermethrin		GT	Acetone and silicon oil	0,025g/m2 to 0,1 g/m3	ND	filter paper	ND	Yes	No atranctants used	No atractants	Sala iluminada, assays ocorreram durante o dia, Temperature de 25°C ± 2°C and UR de 70% ± 10%	ND	ND	Cypermethrin	Yes	Yes	% de escape and ET30 (tempo de escape 30%), ET50 and ET80	statistical analysis control vs. treatment	Kaplan-Meier survival analysis and Mann-Whitney U test. Correção por formula de abbot	0
Behavioral Action of Deltamethrin and Cypermethrin in Pyrethroid-Resistant Aedes aegypti (Diptera: Culicidae): Implications for Control Strategies in Thailand	Sathantriphop etal	2020	Chanthaburi	Field	F1	ND	12°36′34.1″N; 102°05′58.9″E	Yes	Deltamethrin and cipermethrin	ND	NIH Thai	OMS test	2-4 day sugar fed adult females	Laboratory	Excitorepellency Chamber	Spatial	15	4	30	Cypermethrin		GT	Acetone and silicon oil	0,025g/m2 to 0,1 g/m4	ND	filter paper	ND	Yes	No atranctants used	No atractants	Sala iluminada, assays ocorreram durante o dia, Temperature de 25°C ± 2°C and UR de 70% ± 10%	ND	ND	Cypermethrin	No	Yes	% de escape and ET30 (tempo de escape 30%), ET50 and ET80	statistical analysis control vs. treatment	Kaplan-Meier survival analysis and Mann-Whitney U test. Correção por formula de abbot	0
Behavioral responses to transfluthrin by Aedes aegypti, Anopheles minimus, Anopheles harrisoni, and Anopheles dirus (Diptera: Culicidae)	Sukkanon etal	2020	USDA	Laboratory	ND	em lab por 20 anos	ND	No			linhagem USDA (de lab)	OMS test	5-10 day sugar fed adult females	Laboratory	Excitorepellency Chamber	Contact	15	4	30	Transfluthrin		GT	Acetone and silicon oil	0.0001	DL50	filter paper	Impregnated material prepared 24h before experiment	Yes	No atranctants used	No atractants	assays made between 9:00 to 16:30.	08:00 to 18:00	ND	Transfluthrin	Yes	No	% esape	statistical analysis control vs. treatment	Kaplan-Meier survival analysis and Mann-Whitney U test. Correção por formula de abbot	2,38% to 4,00%
Behavioral responses to transfluthrin by Aedes aegypti, Anopheles minimus, Anopheles harrisoni, and Anopheles dirus (Diptera: Culicidae)	Sukkanon etal	2020	USDA	Laboratory	ND	em lab por 20 anos	ND	No			linhagem USDA (de lab)	OMS test	5-10 day sugar fed adult females	Laboratory	Excitorepellency Chamber	Spatial	15	4	30	Transfluthrin		GT	Acetone and silicon oil	0.0001	DL50	filter paper	Impregnated material prepared 24h before experiment	Yes	No atranctants used	No atractants	assays made between 9:00 to 16:30.	08:00 to 18:00	ND	Transfluthrin	Yes	No	% esape	statistical analysis control vs. treatment	Kaplan-Meier survival analysis and Mann-Whitney U test. Correção por formula de abbot	0
Behavioral responses to transfluthrin by Aedes aegypti, Anopheles minimus, Anopheles harrisoni, and Anopheles dirus (Diptera: Culicidae)	Sukkanon etal	2020	Muang	Field	F1 to F3	2016	13˚50’N; 100˚29’E	ND			linhagem USDA (de lab)	OMS test	5-10 day sugar fed adult females	Laboratory	Excitorepellency Chamber	Contact	15	4	30	Transfluthrin		GT	Acetone and silicon oil	8.52e-05	DL50	filter paper	Impregnated material prepared 24h before experiment	Yes	No atranctants used	No atractants	assays made between 9:00 to 16:30.	08:00 to 18:00	ND	Transfluthrin	Yes	ND	% esape	statistical analysis control vs. treatment	Kaplan-Meier survival analysis and Mann-Whitney U test. Correção por formula de abbot	0
Behavioral responses to transfluthrin by Aedes aegypti, Anopheles minimus, Anopheles harrisoni, and Anopheles dirus (Diptera: Culicidae)	Sukkanon etal	2020	Muang	Field	F1 to F3	2016	13˚50’N; 100˚29’E	ND			linhagem USDA (de lab)	OMS test	5-10 day sugar fed adult females	Laboratory	Excitorepellency Chamber	Spatial	15	4	30	Transfluthrin		GT	Acetone and silicon oil	8.52e-05	DL50	filter paper	Impregnated material prepared 24h before experiment	Yes	No atranctants used	No atractants	assays made between 9:00 to 16:30.	08:00 to 18:00	ND	Transfluthrin	Yes	ND	% esape	statistical analysis control vs. treatment	Kaplan-Meier survival analysis and Mann-Whitney U test. Correção por formula de abbot	0.0323
Failure of Permethrin-Treated Military Uniforms to Protect Against to Laboratory-Maintained Knockdown-Resistant Strain of Aedes aegypti	Estep etal	2020	Orlando	Laboratory	ND	1952	-	No			Orlando	Metodologia CDC, investigação mutation kdr	5-10 day sugar fed adult females	Laboratory	Hands in Cage	Contact	200	3	15	Permethrin		GT	ND	0.0052	ND	vests	Impregnated tissue severely used beffore assay	ND	Human	atraídos por odor humano	3 volunteers	ND	DEET	Permethrin	Yes	No	blood feeding	statistical analysis control vs. treatment	ANOVA seguido de teste de turkey de comparações multiplas.	No calculado
Failure of Permethrin-Treated Military Uniforms to Protect Against to Laboratory-Maintained Knockdown-Resistant Strain of Aedes aegypti	Estep etal	2020	PR	Field	ND	2012	-	Yes	Permethrin	KDR	Orlando	Metodologia CDC, investigação mutation kdr	5-10 day sugar fed adult females	Laboratory	Hands in Cage	Contact	200	3	15	Permethrin		GT	ND	0.0052	ND	vests	Impregnated tissue severely used beffore assay	ND	Human	atraídos por odor humano	3 volunteers	ND	DEET	Permethrin	No	Yes	blood feeding	statistical analysis control vs. treatment	ANOVA seguido de teste de turkey de comparações multiplas.	No calculado
Repellency and Contact Irritancy Responses of Aedes aegypti (Diptera: Culicidae) Against Deltamethrin and Permethrin: to Cross-Regional Comparison	Yu etal	2020	Annan (Taiwan)	Field	F1 to F5	Coletados between dezembro de 2017 and março de 2018	23°03′30.6″ N, 120°08′08.7″ E	Yes	Permethrin & Deltamethrin	No verificada	USDA	OMS test	5-10 day sugar fed adult females	Laboratory	Excitorepellency Chamber	Contact	15	4	30	Deltamethrin		GT	Acetone and silicon oil	25mg/m2	ND	filter paper	ND	Yes	No atranctants used	No atractants	6:00 and 16:00, na Temperature de 25,0°C ± 1,0°C and UR de 70,0% ± 2,0%	08:00 to 18:00	ND	Deltamethrin	Yes	No	% escape	statistical analysis control vs. treatment	Kaplan–Meier survival analysis and post hoc. Formula de abbot para correção analysis usando Fisher’s least significant difference analysis	No calculado
Repellency and Contact Irritancy Responses of Aedes aegypti (Diptera: Culicidae) Against Deltamethrin and Permethrin: to Cross-Regional Comparison	Yu etal	2020	Annan (Taiwan)	Field	F1 to F5	Coletados between dezembro de 2017 and março de 2018	23°03′30.6″ N, 120°08′08.7″ E	Yes	Permethrin & Deltamethrin	No verificada	USDA	OMS test	5-10 day sugar fed adult females	Laboratory	Excitorepellency Chamber	Spatial	15	4	30	Deltamethrin		GT	Acetone and silicon oil	25mg/m2	ND	filter paper	ND	Yes	No atranctants used	No atractants	6:00 and 16:00, na Temperature de 25,0°C ± 1,0°C and UR de 70,0% ± 2,0%	08:00 to 18:00	ND	Deltamethrin	Yes	No	% escape	statistical analysis control vs. treatment	Kaplan–Meier survival analysis and post hoc. Formula de abbot para correção analysis usando Fisher’s least significant difference analysis	No calculado
Repellency and Contact Irritancy Responses of Aedes aegypti (Diptera: Culicidae) Against Deltamethrin and Permethrin: to Cross-Regional Comparison	Yu etal	2020	Annan (Taiwan)	Field	F1 to F5	Coletados between dezembro de 2017 and março de 2018	23°03′30.6″ N, 120°08′08.7″ E	Yes	Permethrin & Deltamethrin	No verificada	USDA	OMS test	5-10 day sugar fed adult females	Laboratory	Excitorepellency Chamber	Contact	15	4	30	Permethrin		GT	Acetone and silicon oil	500mg/m2	ND	filter paper	ND	Yes	No atranctants used	No atractants	6:00 and 16:00, na Temperature de 25,0°C ± 1,0°C and UR de 70,0% ± 2,0%	08:00 to 18:00	ND	Permethrin	Yes	Yes	% escape	statistical analysis control vs. treatment	Kaplan–Meier survival analysis and post hoc. Formula de abbot para correção analysis usando Fisher’s least significant difference analysis	No calculado
Repellency and Contact Irritancy Responses of Aedes aegypti (Diptera: Culicidae) Against Deltamethrin and Permethrin: to Cross-Regional Comparison	Yu etal	2020	Annan (Taiwan)	Field	F1 to F5	Coletados between dezembro de 2017 and março de 2018	23°03′30.6″ N, 120°08′08.7″ E	Yes	Permethrin & Deltamethrin	No verificada	USDA	OMS test	5-10 day sugar fed adult females	Laboratory	Excitorepellency Chamber	Spatial	15	4	30	Permethrin		GT	Acetone and silicon oil	500mg/m2	ND	filter paper	ND	Yes	No atranctants used	No atractants	6:00 and 16:00, na Temperature de 25,0°C ± 1,0°C and UR de 70,0% ± 2,0%	08:00 to 18:00	ND	Permethrin	Yes	Yes	% escape	statistical analysis control vs. treatment	Kaplan–Meier survival analysis and post hoc. Formula de abbot para correção analysis usando Fisher’s least significant difference analysis	No calculado
Repellency and Contact Irritancy Responses of Aedes aegypti (Diptera: Culicidae) Against Deltamethrin and Permethrin: to Cross-Regional Comparison	Yu etal	2020	Zhongxi (Taiwan)	Field	F1 to F5	Coletados between dezembro de 2017 and março de 2018	22°59′47.3″ N, 120°11′38″ E	Yes	Permethrin & Deltamethrin	No verificada	USDA	OMS test	5-10 day sugar fed adult females	Laboratory	Excitorepellency Chamber	Contact	15	4	30	Deltamethrin		GT	Acetone and silicon oil	25mg/m2	ND	filter paper	ND	Yes	No atranctants used	No atractants	6:00 and 16:00, na Temperature de 25,0°C ± 1,0°C and UR de 70,0% ± 2,0%	08:00 to 18:00	ND	Deltamethrin	Yes	No	% escape	statistical analysis control vs. treatment	Kaplan–Meier survival analysis and post hoc. Formula de abbot para correção analysis usando Fisher’s least significant difference analysis	No calculado
Repellency and Contact Irritancy Responses of Aedes aegypti (Diptera: Culicidae) Against Deltamethrin and Permethrin: to Cross-Regional Comparison	Yu etal	2020	Zhongxi (Taiwan)	Field	F1 to F5	Coletados between dezembro de 2017 and março de 2018	22°59′47.3″ N, 120°11′38″ E	Yes	Permethrin & Deltamethrin	No verificada	USDA	OMS test	5-10 day sugar fed adult females	Laboratory	Excitorepellency Chamber	Spatial	15	4	30	Deltamethrin		GT	Acetone and silicon oil	25mg/m2	ND	filter paper	ND	Yes	No atranctants used	No atractants	6:00 and 16:00, na Temperature de 25,0°C ± 1,0°C and UR de 70,0% ± 2,0%	08:00 to 18:00	ND	Deltamethrin	Yes	No	% escape	statistical analysis control vs. treatment	Kaplan–Meier survival analysis and post hoc. Formula de abbot para correção analysis usando Fisher’s least significant difference analysis	No calculado
Repellency and Contact Irritancy Responses of Aedes aegypti (Diptera: Culicidae) Against Deltamethrin and Permethrin: to Cross-Regional Comparison	Yu etal	2020	Zhongxi (Taiwan)	Field	F1 to F5	Coletados between dezembro de 2017 and março de 2018	22°59′47.3″ N, 120°11′38″ E	Yes	Permethrin & Deltamethrin	No verificada	USDA	OMS test	5-10 day sugar fed adult females	Laboratory	Excitorepellency Chamber	Contact	15	4	30	Permethrin		GT	Acetone and silicon oil	500mg/m2	ND	filter paper	ND	Yes	No atranctants used	No atractants	6:00 and 16:00, na Temperature de 25,0°C ± 1,0°C and UR de 70,0% ± 2,0%	08:00 to 18:00	ND	Permethrin	Yes	Yes	% escape	statistical analysis control vs. treatment	Kaplan–Meier survival analysis and post hoc. Formula de abbot para correção analysis usando Fisher’s least significant difference analysis	No calculado
Repellency and Contact Irritancy Responses of Aedes aegypti (Diptera: Culicidae) Against Deltamethrin and Permethrin: to Cross-Regional Comparison	Yu etal	2020	Zhongxi (Taiwan)	Field	F1 to F5	Coletados between dezembro de 2017 and março de 2018	22°59′47.3″ N, 120°11′38″ E	Yes	Permethrin & Deltamethrin	No verificada	USDA	OMS test	5-10 day sugar fed adult females	Laboratory	Excitorepellency Chamber	Spatial	15	4	30	Permethrin		GT	Acetone and silicon oil	500mg/m2	ND	filter paper	ND	Yes	No atranctants used	No atractants	6:00 and 16:00, na Temperature de 25,0°C ± 1,0°C and UR de 70,0% ± 2,0%	08:00 to 18:00	ND	Permethrin	Yes	Yes	% escape	statistical analysis control vs. treatment	Kaplan–Meier survival analysis and post hoc. Formula de abbot para correção analysis usando Fisher’s least significant difference analysis	No calculado
Repellency and Contact Irritancy Responses of Aedes aegypti (Diptera: Culicidae) Against Deltamethrin and Permethrin: to Cross-Regional Comparison	Yu etal	2020	Zuoying (Taiwan)	Field	F1 to F5	Coletados between dezembro de 2017 and março de 2018	22°41′18.3″ N, 120°17′33.4″ E	Yes	Permethrin & Deltamethrin	No verificada	USDA	OMS test	5-10 day sugar fed adult females	Laboratory	Excitorepellency Chamber	Contact	15	4	30	Deltamethrin		GT	Acetone and silicon oil	25mg/m2	ND	filter paper	ND	Yes	No atranctants used	No atractants	6:00 and 16:00, na Temperature de 25,0°C ± 1,0°C and UR de 70,0% ± 2,0%	08:00 to 18:00	ND	Deltamethrin	Yes	No	% escape	statistical analysis control vs. treatment	Kaplan–Meier survival analysis and post hoc. Formula de abbot para correção analysis usando Fisher’s least significant difference analysis	No calculado
Repellency and Contact Irritancy Responses of Aedes aegypti (Diptera: Culicidae) Against Deltamethrin and Permethrin: to Cross-Regional Comparison	Yu etal	2020	Zuoying (Taiwan)	Field	F1 to F5	Coletados between dezembro de 2017 and março de 2018	22°41′18.3″ N, 120°17′33.4″ E	Yes	Permethrin & Deltamethrin	No verificada	USDA	OMS test	5-10 day sugar fed adult females	Laboratory	Excitorepellency Chamber	Spatial	15	4	30	Deltamethrin		GT	Acetone and silicon oil	25mg/m2	ND	filter paper	ND	Yes	No atranctants used	No atractants	6:00 and 16:00, na Temperature de 25,0°C ± 1,0°C and UR de 70,0% ± 2,0%	08:00 to 18:00	ND	Deltamethrin	Yes	No	% escape	statistical analysis control vs. treatment	Kaplan–Meier survival analysis and post hoc. Formula de abbot para correção analysis usando Fisher’s least significant difference analysis	No calculado
Repellency and Contact Irritancy Responses of Aedes aegypti (Diptera: Culicidae) Against Deltamethrin and Permethrin: to Cross-Regional Comparison	Yu etal	2020	Zuoying (Taiwan)	Field	F1 to F5	Coletados between dezembro de 2017 and março de 2018	22°41′18.3″ N, 120°17′33.4″ E	Yes	Permethrin & Deltamethrin	No verificada	USDA	OMS test	5-10 day sugar fed adult females	Laboratory	Excitorepellency Chamber	Contact	15	4	30	Permethrin		GT	Acetone and silicon oil	500mg/m2	ND	filter paper	ND	Yes	No atranctants used	No atractants	6:00 and 16:00, na Temperature de 25,0°C ± 1,0°C and UR de 70,0% ± 2,0%	08:00 to 18:00	ND	Permethrin	Yes	Yes	% escape	statistical analysis control vs. treatment	Kaplan–Meier survival analysis and post hoc. Formula de abbot para correção analysis usando Fisher’s least significant difference analysis	No calculado
Repellency and Contact Irritancy Responses of Aedes aegypti (Diptera: Culicidae) Against Deltamethrin and Permethrin: to Cross-Regional Comparison	Yu etal	2020	Zuoying (Taiwan)	Field	F1 to F5	Coletados between dezembro de 2017 and março de 2018	22°41′18.3″ N, 120°17′33.4″ E	Yes	Permethrin & Deltamethrin	No verificada	USDA	OMS test	5-10 day sugar fed adult females	Laboratory	Excitorepellency Chamber	Spatial	15	4	30	Permethrin		GT	Acetone and silicon oil	500mg/m2	ND	filter paper	ND	Yes	No atranctants used	No atractants	6:00 and 16:00, na Temperature de 25,0°C ± 1,0°C and UR de 70,0% ± 2,0%	08:00 to 18:00	ND	Permethrin	Yes	Yes	% escape	statistical analysis control vs. treatment	Kaplan–Meier survival analysis and post hoc. Formula de abbot para correção analysis usando Fisher’s least significant difference analysis	No calculado
Repellency and Contact Irritancy Responses of Aedes aegypti (Diptera: Culicidae) Against Deltamethrin and Permethrin: to Cross-Regional Comparison	Yu etal	2020	Sanmin (Taiwan)	Field	F1 to F5	Coletados between dezembro de 2017 and março de 2018	22°38′53.9″ N, 120°19′35.5″ E	Yes	Permethrin & Deltamethrin	No verificada	USDA	OMS test	5-10 day sugar fed adult females	Laboratory	Excitorepellency Chamber	Contact	15	4	30	Deltamethrin		GT	Acetone and silicon oil	25mg/m2	ND	filter paper	ND	Yes	No atranctants used	No atractants	6:00 and 16:00, na Temperature de 25,0°C ± 1,0°C and UR de 70,0% ± 2,0%	08:00 to 18:00	ND	Deltamethrin	Yes	No	% escape	statistical analysis control vs. treatment	Kaplan–Meier survival analysis and post hoc. Formula de abbot para correção analysis usando Fisher’s least significant difference analysis	No calculado
Repellency and Contact Irritancy Responses of Aedes aegypti (Diptera: Culicidae) Against Deltamethrin and Permethrin: to Cross-Regional Comparison	Yu etal	2020	Sanmin (Taiwan)	Field	F1 to F5	Coletados between dezembro de 2017 and março de 2018	22°38′53.9″ N, 120°19′35.5″ E	Yes	Permethrin & Deltamethrin	No verificada	USDA	OMS test	5-10 day sugar fed adult females	Laboratory	Excitorepellency Chamber	Spatial	15	4	30	Deltamethrin		GT	Acetone and silicon oil	25mg/m2	ND	filter paper	ND	Yes	No atranctants used	No atractants	6:00 and 16:00, na Temperature de 25,0°C ± 1,0°C and UR de 70,0% ± 2,0%	08:00 to 18:00	ND	Deltamethrin	Yes	No	% escape	statistical analysis control vs. treatment	Kaplan–Meier survival analysis and post hoc. Formula de abbot para correção analysis usando Fisher’s least significant difference analysis	No calculado
Repellency and Contact Irritancy Responses of Aedes aegypti (Diptera: Culicidae) Against Deltamethrin and Permethrin: to Cross-Regional Comparison	Yu etal	2020	Sanmin (Taiwan)	Field	F1 to F5	Coletados between dezembro de 2017 and março de 2018	22°38′53.9″ N, 120°19′35.5″ E	Yes	Permethrin & Deltamethrin	No verificada	USDA	OMS test	5-10 day sugar fed adult females	Laboratory	Excitorepellency Chamber	Contact	15	4	30	Permethrin		GT	Acetone and silicon oil	500mg/m2	ND	filter paper	ND	Yes	No atranctants used	No atractants	6:00 and 16:00, na Temperature de 25,0°C ± 1,0°C and UR de 70,0% ± 2,0%	08:00 to 18:00	ND	Permethrin	Yes	Yes	% escape	statistical analysis control vs. treatment	Kaplan–Meier survival analysis and post hoc. Formula de abbot para correção analysis usando Fisher’s least significant difference analysis	No calculado
Repellency and Contact Irritancy Responses of Aedes aegypti (Diptera: Culicidae) Against Deltamethrin and Permethrin: to Cross-Regional Comparison	Yu etal	2020	Sanmin (Taiwan)	Field	F1 to F5	Coletados between dezembro de 2017 and março de 2018	22°38′53.9″ N, 120°19′35.5″ E	Yes	Permethrin & Deltamethrin	No verificada	USDA	OMS test	5-10 day sugar fed adult females	Laboratory	Excitorepellency Chamber	Spatial	15	4	30	Permethrin		GT	Acetone and silicon oil	500mg/m2	ND	filter paper	ND	Yes	No atranctants used	No atractants	6:00 and 16:00, na Temperature de 25,0°C ± 1,0°C and UR de 70,0% ± 2,0%	08:00 to 18:00	ND	Permethrin	Yes	Yes	% escape	statistical analysis control vs. treatment	Kaplan–Meier survival analysis and post hoc. Formula de abbot para correção analysis usando Fisher’s least significant difference analysis	No calculado
Repellency and Contact Irritancy Responses of Aedes aegypti (Diptera: Culicidae) Against Deltamethrin and Permethrin: to Cross-Regional Comparison	Yu etal	2020	North (Taiwan)	Field	F1 to F5	Coletados between dezembro de 2017 and março de 2018	23°00′30.4″ N, 120°12′27.7″ E	Yes	Permethrin & Deltamethrin	No verificada	USDA	OMS test	5-10 day sugar fed adult females	Laboratory	Excitorepellency Chamber	Contact	15	4	30	Deltamethrin		GT	Acetone and silicon oil	25mg/m2	ND	filter paper	ND	Yes	No atranctants used	No atractants	6:00 and 16:00, na Temperature de 25,0°C ± 1,0°C and UR de 70,0% ± 2,0%	08:00 to 18:00	ND	Deltamethrin	Yes	No	% escape	statistical analysis control vs. treatment	Kaplan–Meier survival analysis and post hoc. Formula de abbot para correção analysis usando Fisher’s least significant difference analysis	No calculado
Repellency and Contact Irritancy Responses of Aedes aegypti (Diptera: Culicidae) Against Deltamethrin and Permethrin: to Cross-Regional Comparison	Yu etal	2020	North (Taiwan)	Field	F1 to F5	Coletados between dezembro de 2017 and março de 2018	23°00′30.4″ N, 120°12′27.7″ E	Yes	Permethrin & Deltamethrin	No verificada	USDA	OMS test	5-10 day sugar fed adult females	Laboratory	Excitorepellency Chamber	Spatial	15	4	30	Deltamethrin		GT	Acetone and silicon oil	25mg/m2	ND	filter paper	ND	Yes	No atranctants used	No atractants	6:00 and 16:00, na Temperature de 25,0°C ± 1,0°C and UR de 70,0% ± 2,0%	08:00 to 18:00	ND	Deltamethrin	Yes	No	% escape	statistical analysis control vs. treatment	Kaplan–Meier survival analysis and post hoc. Formula de abbot para correção analysis usando Fisher’s least significant difference analysis	No calculado
Repellency and Contact Irritancy Responses of Aedes aegypti (Diptera: Culicidae) Against Deltamethrin and Permethrin: to Cross-Regional Comparison	Yu etal	2020	North (Taiwan)	Field	F1 to F5	Coletados between dezembro de 2017 and março de 2018	23°00′30.4″ N, 120°12′27.7″ E	Yes	Permethrin & Deltamethrin	No verificada	USDA	OMS test	5-10 day sugar fed adult females	Laboratory	Excitorepellency Chamber	Contact	15	4	30	Permethrin		GT	Acetone and silicon oil	500mg/m2	ND	filter paper	ND	Yes	No atranctants used	No atractants	6:00 and 16:00, na Temperature de 25,0°C ± 1,0°C and UR de 70,0% ± 2,0%	08:00 to 18:00	ND	Permethrin	Yes	Yes	% escape	statistical analysis control vs. treatment	Kaplan–Meier survival analysis and post hoc. Formula de abbot para correção analysis usando Fisher’s least significant difference analysis	No calculado
Repellency and Contact Irritancy Responses of Aedes aegypti (Diptera: Culicidae) Against Deltamethrin and Permethrin: to Cross-Regional Comparison	Yu etal	2020	North (Taiwan)	Field	F1 to F5	Coletados between dezembro de 2017 and março de 2018	23°00′30.4″ N, 120°12′27.7″ E	Yes	Permethrin & Deltamethrin	No verificada	USDA	OMS test	5-10 day sugar fed adult females	Laboratory	Excitorepellency Chamber	Spatial	15	4	30	Permethrin		GT	Acetone and silicon oil	500mg/m2	ND	filter paper	ND	Yes	No atranctants used	No atractants	6:00 and 16:00, na Temperature de 25,0°C ± 1,0°C and UR de 70,0% ± 2,0%	08:00 to 18:00	ND	Permethrin	Yes	Yes	% escape	statistical analysis control vs. treatment	Kaplan–Meier survival analysis and post hoc. Formula de abbot para correção analysis usando Fisher’s least significant difference analysis	No calculado
Repellency and Contact Irritancy Responses of Aedes aegypti (Diptera: Culicidae) Against Deltamethrin and Permethrin: to Cross-Regional Comparison	Yu etal	2020	Lingya (Taiwan)	Field	F1 to F5	Coletados between dezembro de 2017 and março de 2018	22°37′24.9″ N, 120°19′1.3″ E	Yes	Permethrin & Deltamethrin	No verificada	USDA	OMS test	5-10 day sugar fed adult females	Laboratory	Excitorepellency Chamber	Contact	15	4	30	Deltamethrin		GT	Acetone and silicon oil	25mg/m2	ND	filter paper	ND	Yes	No atranctants used	No atractants	6:00 and 16:00, na Temperature de 25,0°C ± 1,0°C and UR de 70,0% ± 2,0%	08:00 to 18:00	ND	Deltamethrin	Yes	No	% escape	statistical analysis control vs. treatment	Kaplan–Meier survival analysis and post hoc. Formula de abbot para correção analysis usando Fisher’s least significant difference analysis	No calculado
Repellency and Contact Irritancy Responses of Aedes aegypti (Diptera: Culicidae) Against Deltamethrin and Permethrin: to Cross-Regional Comparison	Yu etal	2020	Lingya (Taiwan)	Field	F1 to F5	Coletados between dezembro de 2017 and março de 2018	22°37′24.9″ N, 120°19′1.3″ E	Yes	Permethrin & Deltamethrin	No verificada	USDA	OMS test	5-10 day sugar fed adult females	Laboratory	Excitorepellency Chamber	Spatial	15	4	30	Deltamethrin		GT	Acetone and silicon oil	25mg/m2	ND	filter paper	ND	Yes	No atranctants used	No atractants	6:00 and 16:00, na Temperature de 25,0°C ± 1,0°C and UR de 70,0% ± 2,0%	08:00 to 18:00	ND	Deltamethrin	Yes	No	% escape	statistical analysis control vs. treatment	Kaplan–Meier survival analysis and post hoc. Formula de abbot para correção analysis usando Fisher’s least significant difference analysis	No calculado
Repellency and Contact Irritancy Responses of Aedes aegypti (Diptera: Culicidae) Against Deltamethrin and Permethrin: to Cross-Regional Comparison	Yu etal	2020	Lingya (Taiwan)	Field	F1 to F5	Coletados between dezembro de 2017 and março de 2018	22°37′24.9″ N, 120°19′1.3″ E	Yes	Permethrin & Deltamethrin	No verificada	USDA	OMS test	5-10 day sugar fed adult females	Laboratory	Excitorepellency Chamber	Contact	15	4	30	Permethrin		GT	Acetone and silicon oil	500mg/m2	ND	filter paper	ND	Yes	No atranctants used	No atractants	6:00 and 16:00, na Temperature de 25,0°C ± 1,0°C and UR de 70,0% ± 2,0%	08:00 to 18:00	ND	Permethrin	Yes	Yes	% escape	statistical analysis control vs. treatment	Kaplan–Meier survival analysis and post hoc. Formula de abbot para correção analysis usando Fisher’s least significant difference analysis	No calculado
Repellency and Contact Irritancy Responses of Aedes aegypti (Diptera: Culicidae) Against Deltamethrin and Permethrin: to Cross-Regional Comparison	Yu etal	2020	Lingya (Taiwan)	Field	F1 to F5	Coletados between dezembro de 2017 and março de 2018	22°37′24.9″ N, 120°19′1.3″ E	Yes	Permethrin & Deltamethrin	No verificada	USDA	OMS test	5-10 day sugar fed adult females	Laboratory	Excitorepellency Chamber	Spatial	15	4	30	Permethrin		GT	Acetone and silicon oil	500mg/m2	ND	filter paper	ND	Yes	No atranctants used	No atractants	6:00 and 16:00, na Temperature de 25,0°C ± 1,0°C and UR de 70,0% ± 2,0%	08:00 to 18:00	ND	Permethrin	Yes	Yes	% escape	statistical analysis control vs. treatment	Kaplan–Meier survival analysis and post hoc. Formula de abbot para correção analysis usando Fisher’s least significant difference analysis	No calculado
Repellency and Contact Irritancy Responses of Aedes aegypti (Diptera: Culicidae) Against Deltamethrin and Permethrin: to Cross-Regional Comparison	Yu etal	2020	Xiaogang (Taiwan)	Field	F1 to F5	Coletados between dezembro de 2017 and março de 2018	22°33′18.4″ N, 120°21′49.4″ E	Yes	Permethrin & Deltamethrin	No verificada	USDA	OMS test	5-10 day sugar fed adult females	Laboratory	Excitorepellency Chamber	Contact	15	4	30	Deltamethrin		GT	Acetone and silicon oil	25mg/m2	ND	filter paper	ND	Yes	No atranctants used	No atractants	6:00 and 16:00, na Temperature de 25,0°C ± 1,0°C and UR de 70,0% ± 2,0%	08:00 to 18:00	ND	Deltamethrin	Yes	No	% escape	statistical analysis control vs. treatment	Kaplan–Meier survival analysis and post hoc. Formula de abbot para correção analysis usando Fisher’s least significant difference analysis	No calculado
Repellency and Contact Irritancy Responses of Aedes aegypti (Diptera: Culicidae) Against Deltamethrin and Permethrin: to Cross-Regional Comparison	Yu etal	2020	Xiaogang (Taiwan)	Field	F1 to F5	Coletados between dezembro de 2017 and março de 2018	22°33′18.4″ N, 120°21′49.4″ E	Yes	Permethrin & Deltamethrin	No verificada	USDA	OMS test	5-10 day sugar fed adult females	Laboratory	Excitorepellency Chamber	Spatial	15	4	30	Deltamethrin		GT	Acetone and silicon oil	25mg/m2	ND	filter paper	ND	Yes	No atranctants used	No atractants	6:00 and 16:00, na Temperature de 25,0°C ± 1,0°C and UR de 70,0% ± 2,0%	08:00 to 18:00	ND	Deltamethrin	Yes	No	% escape	statistical analysis control vs. treatment	Kaplan–Meier survival analysis and post hoc. Formula de abbot para correção analysis usando Fisher’s least significant difference analysis	No calculado
Repellency and Contact Irritancy Responses of Aedes aegypti (Diptera: Culicidae) Against Deltamethrin and Permethrin: to Cross-Regional Comparison	Yu etal	2020	Xiaogang (Taiwan)	Field	F1 to F5	Coletados between dezembro de 2017 and março de 2018	22°33′18.4″ N, 120°21′49.4″ E	Yes	Permethrin & Deltamethrin	No verificada	USDA	OMS test	5-10 day sugar fed adult females	Laboratory	Excitorepellency Chamber	Contact	15	4	30	Permethrin		GT	Acetone and silicon oil	500mg/m2	ND	filter paper	ND	Yes	No atranctants used	No atractants	6:00 and 16:00, na Temperature de 25,0°C ± 1,0°C and UR de 70,0% ± 2,0%	08:00 to 18:00	ND	Permethrin	Yes	Yes	% escape	statistical analysis control vs. treatment	Kaplan–Meier survival analysis and post hoc. Formula de abbot para correção analysis usando Fisher’s least significant difference analysis	No calculado
Repellency and Contact Irritancy Responses of Aedes aegypti (Diptera: Culicidae) Against Deltamethrin and Permethrin: to Cross-Regional Comparison	Yu etal	2020	Xiaogang (Taiwan)	Field	F1 to F5	Coletados between dezembro de 2017 and março de 2018	22°33′18.4″ N, 120°21′49.4″ E	Yes	Permethrin & Deltamethrin	No verificada	USDA	OMS test	5-10 day sugar fed adult females	Laboratory	Excitorepellency Chamber	Spatial	15	4	30	Permethrin		GT	Acetone and silicon oil	500mg/m2	ND	filter paper	ND	Yes	No atranctants used	No atractants	6:00 and 16:00, na Temperature de 25,0°C ± 1,0°C and UR de 70,0% ± 2,0%	08:00 to 18:00	ND	Permethrin	Yes	Yes	% escape	statistical analysis control vs. treatment	Kaplan–Meier survival analysis and post hoc. Formula de abbot para correção analysis usando Fisher’s least significant difference analysis	No calculado
Repellency and Contact Irritancy Responses of Aedes aegypti (Diptera: Culicidae) Against Deltamethrin and Permethrin: to Cross-Regional Comparison	Yu etal	2020	Qianzhen (Taiwan)	Field	F1 to F5	Coletados between dezembro de 2017 and março de 2018	22°36′2.23″ N, 120°18′53.23″ E	Yes	Permethrin & Deltamethrin	80% to 90% dos individuos apresentaram as mutações S989P, V1016G, F1534C and D1763Y	USDA	OMS test	5-10 day sugar fed adult females	Laboratory	Excitorepellency Chamber	Contact	15	4	30	Deltamethrin		GT	Acetone and silicon oil	25mg/m2	ND	filter paper	ND	Yes	No atranctants used	No atractants	6:00 and 16:00, na Temperature de 25,0°C ± 1,0°C and UR de 70,0% ± 2,0%	08:00 to 18:00	ND	Deltamethrin	Yes	No	% escape	statistical analysis control vs. treatment	Kaplan–Meier survival analysis and post hoc. Formula de abbot para correção analysis usando Fisher’s least significant difference analysis	No calculado
Repellency and Contact Irritancy Responses of Aedes aegypti (Diptera: Culicidae) Against Deltamethrin and Permethrin: to Cross-Regional Comparison	Yu etal	2020	Qianzhen (Taiwan)	Field	F1 to F5	Coletados between dezembro de 2017 and março de 2018	22°36′2.23″ N, 120°18′53.23″ E	Yes	Permethrin & Deltamethrin	80% to 90% dos individuos apresentaram as mutações S989P, V1016G, F1534C and D1763Y	USDA	OMS test	5-10 day sugar fed adult females	Laboratory	Excitorepellency Chamber	Spatial	15	4	30	Deltamethrin		GT	Acetone and silicon oil	25mg/m2	ND	filter paper	ND	Yes	No atranctants used	No atractants	6:00 and 16:00, na Temperature de 25,0°C ± 1,0°C and UR de 70,0% ± 2,0%	08:00 to 18:00	ND	Deltamethrin	Yes	No	% escape	statistical analysis control vs. treatment	Kaplan–Meier survival analysis and post hoc. Formula de abbot para correção analysis usando Fisher’s least significant difference analysis	No calculado
Repellency and Contact Irritancy Responses of Aedes aegypti (Diptera: Culicidae) Against Deltamethrin and Permethrin: to Cross-Regional Comparison	Yu etal	2020	Qianzhen (Taiwan)	Field	F1 to F5	Coletados between dezembro de 2017 and março de 2018	22°36′2.23″ N, 120°18′53.23″ E	Yes	Permethrin & Deltamethrin	80% to 90% dos individuos apresentaram as mutações S989P, V1016G, F1534C and D1763Y	USDA	OMS test	5-10 day sugar fed adult females	Laboratory	Excitorepellency Chamber	Contact	15	4	30	Permethrin		GT	Acetone and silicon oil	500mg/m2	ND	filter paper	ND	Yes	No atranctants used	No atractants	6:00 and 16:00, na Temperature de 25,0°C ± 1,0°C and UR de 70,0% ± 2,0%	08:00 to 18:00	ND	Permethrin	Yes	Yes	% escape	statistical analysis control vs. treatment	Kaplan–Meier survival analysis and post hoc. Formula de abbot para correção analysis usando Fisher’s least significant difference analysis	No calculado
Repellency and Contact Irritancy Responses of Aedes aegypti (Diptera: Culicidae) Against Deltamethrin and Permethrin: to Cross-Regional Comparison	Yu etal	2020	Qianzhen (Taiwan)	Field	F1 to F5	Coletados between dezembro de 2017 and março de 2018	22°36′2.23″ N, 120°18′53.23″ E	Yes	Permethrin & Deltamethrin	80% to 90% dos individuos apresentaram as mutações S989P, V1016G, F1534C and D1763Y	USDA	OMS test	5-10 day sugar fed adult females	Laboratory	Excitorepellency Chamber	Spatial	15	4	30	Permethrin		GT	Acetone and silicon oil	500mg/m2	ND	filter paper	ND	Yes	No atranctants used	No atractants	6:00 and 16:00, na Temperature de 25,0°C ± 1,0°C and UR de 70,0% ± 2,0%	08:00 to 18:00	ND	Permethrin	Yes	Yes	% escape	statistical analysis control vs. treatment	Kaplan–Meier survival analysis and post hoc. Formula de abbot para correção analysis usando Fisher’s least significant difference analysis	No calculado
Repellency and Contact Irritancy Responses of Aedes aegypti (Diptera: Culicidae) Against Deltamethrin and Permethrin: to Cross-Regional Comparison	Yu etal	2020	Tak (Tailandia)	Field	F1 to F5	Coletados between dezembro de 2017 and março de 2018	16°29′44.2″ N, 99°04′17.4″ E	Yes	Permethrin & Deltamethrin	No verificada	USDA	OMS test	5-10 day sugar fed adult females	Laboratory	Excitorepellency Chamber	Contact	15	4	30	Deltamethrin		GT	Acetone and silicon oil	25mg/m2	ND	filter paper	ND	Yes	No atranctants used	No atractants	6:00 and 16:00, na Temperature de 25,0°C ± 1,0°C and UR de 70,0% ± 2,0%	08:00 to 18:00	ND	Deltamethrin	Yes	No	% escape	statistical analysis control vs. treatment	Kaplan–Meier survival analysis and post hoc. Formula de abbot para correção analysis usando Fisher’s least significant difference analysis	No calculado
Repellency and Contact Irritancy Responses of Aedes aegypti (Diptera: Culicidae) Against Deltamethrin and Permethrin: to Cross-Regional Comparison	Yu etal	2020	Tak (Tailandia)	Field	F1 to F5	Coletados between dezembro de 2017 and março de 2018	16°29′44.2″ N, 99°04′17.4″ E	Yes	Permethrin & Deltamethrin	No verificada	USDA	OMS test	5-10 day sugar fed adult females	Laboratory	Excitorepellency Chamber	Spatial	15	4	30	Deltamethrin		GT	Acetone and silicon oil	25mg/m2	ND	filter paper	ND	Yes	No atranctants used	No atractants	6:00 and 16:00, na Temperature de 25,0°C ± 1,0°C and UR de 70,0% ± 2,0%	08:00 to 18:00	ND	Deltamethrin	Yes	No	% escape	statistical analysis control vs. treatment	Kaplan–Meier survival analysis and post hoc. Formula de abbot para correção analysis usando Fisher’s least significant difference analysis	No calculado
Repellency and Contact Irritancy Responses of Aedes aegypti (Diptera: Culicidae) Against Deltamethrin and Permethrin: to Cross-Regional Comparison	Yu etal	2020	Tak (Tailandia)	Field	F1 to F5	Coletados between dezembro de 2017 and março de 2018	16°29′44.2″ N, 99°04′17.4″ E	Yes	Permethrin & Deltamethrin	No verificada	USDA	OMS test	5-10 day sugar fed adult females	Laboratory	Excitorepellency Chamber	Contact	15	4	30	Permethrin		GT	Acetone and silicon oil	500mg/m2	ND	filter paper	ND	Yes	No atranctants used	No atractants	6:00 and 16:00, na Temperature de 25,0°C ± 1,0°C and UR de 70,0% ± 2,0%	08:00 to 18:00	ND	Permethrin	Yes	Yes	% escape	statistical analysis control vs. treatment	Kaplan–Meier survival analysis and post hoc. Formula de abbot para correção analysis usando Fisher’s least significant difference analysis	No calculado
Repellency and Contact Irritancy Responses of Aedes aegypti (Diptera: Culicidae) Against Deltamethrin and Permethrin: to Cross-Regional Comparison	Yu etal	2020	Tak (Tailandia)	Field	F1 to F5	Coletados between dezembro de 2017 and março de 2018	16°29′44.2″ N, 99°04′17.4″ E	Yes	Permethrin & Deltamethrin	No verificada	USDA	OMS test	5-10 day sugar fed adult females	Laboratory	Excitorepellency Chamber	Spatial	15	4	30	Permethrin		GT	Acetone and silicon oil	500mg/m2	ND	filter paper	ND	Yes	No atranctants used	No atractants	6:00 and 16:00, na Temperature de 25,0°C ± 1,0°C and UR de 70,0% ± 2,0%	08:00 to 18:00	ND	Permethrin	Yes	Yes	% escape	statistical analysis control vs. treatment	Kaplan–Meier survival analysis and post hoc. Formula de abbot para correção analysis usando Fisher’s least significant difference analysis	No calculado
Repellency and Contact Irritancy Responses of Aedes aegypti (Diptera: Culicidae) Against Deltamethrin and Permethrin: to Cross-Regional Comparison	Yu etal	2020	Nakhon Sawan (Tailandia)	Field	F1 to F5	Coletados between dezembro de 2017 and março de 2018	15°08′28.0″ N, 100°13′55.0″ E	Yes	Permethrin & Deltamethrin	No verificada	USDA	OMS test	5-10 day sugar fed adult females	Laboratory	Excitorepellency Chamber	Contact	15	4	30	Deltamethrin		GT	Acetone and silicon oil	25mg/m2	ND	filter paper	ND	Yes	No atranctants used	No atractants	6:00 and 16:00, na Temperature de 25,0°C ± 1,0°C and UR de 70,0% ± 2,0%	08:00 to 18:00	ND	Deltamethrin	Yes	No	% escape	statistical analysis control vs. treatment	Kaplan–Meier survival analysis and post hoc. Formula de abbot para correção analysis usando Fisher’s least significant difference analysis	No calculado
Repellency and Contact Irritancy Responses of Aedes aegypti (Diptera: Culicidae) Against Deltamethrin and Permethrin: to Cross-Regional Comparison	Yu etal	2020	Nakhon Sawan (Tailandia)	Field	F1 to F5	Coletados between dezembro de 2017 and março de 2018	15°08′28.0″ N, 100°13′55.0″ E	Yes	Permethrin & Deltamethrin	No verificada	USDA	OMS test	5-10 day sugar fed adult females	Laboratory	Excitorepellency Chamber	Spatial	15	4	30	Deltamethrin		GT	Acetone and silicon oil	25mg/m2	ND	filter paper	ND	Yes	No atranctants used	No atractants	6:00 and 16:00, na Temperature de 25,0°C ± 1,0°C and UR de 70,0% ± 2,0%	08:00 to 18:00	ND	Deltamethrin	Yes	No	% escape	statistical analysis control vs. treatment	Kaplan–Meier survival analysis and post hoc. Formula de abbot para correção analysis usando Fisher’s least significant difference analysis	No calculado
Repellency and Contact Irritancy Responses of Aedes aegypti (Diptera: Culicidae) Against Deltamethrin and Permethrin: to Cross-Regional Comparison	Yu etal	2020	Nakhon Sawan (Tailandia)	Field	F1 to F5	Coletados between dezembro de 2017 and março de 2018	15°08′28.0″ N, 100°13′55.0″ E	Yes	Permethrin & Deltamethrin	No verificada	USDA	OMS test	5-10 day sugar fed adult females	Laboratory	Excitorepellency Chamber	Contact	15	4	30	Permethrin		GT	Acetone and silicon oil	500mg/m2	ND	filter paper	ND	Yes	No atranctants used	No atractants	6:00 and 16:00, na Temperature de 25,0°C ± 1,0°C and UR de 70,0% ± 2,0%	08:00 to 18:00	ND	Permethrin	Yes	Yes	% escape	statistical analysis control vs. treatment	Kaplan–Meier survival analysis and post hoc. Formula de abbot para correção analysis usando Fisher’s least significant difference analysis	No calculado
Repellency and Contact Irritancy Responses of Aedes aegypti (Diptera: Culicidae) Against Deltamethrin and Permethrin: to Cross-Regional Comparison	Yu etal	2020	Nakhon Sawan (Tailandia)	Field	F1 to F5	Coletados between dezembro de 2017 and março de 2018	15°08′28.0″ N, 100°13′55.0″ E	Yes	Permethrin & Deltamethrin	No verificada	USDA	OMS test	5-10 day sugar fed adult females	Laboratory	Excitorepellency Chamber	Spatial	15	4	30	Permethrin		GT	Acetone and silicon oil	500mg/m2	ND	filter paper	ND	Yes	No atranctants used	No atractants	6:00 and 16:00, na Temperature de 25,0°C ± 1,0°C and UR de 70,0% ± 2,0%	08:00 to 18:00	ND	Permethrin	Yes	Yes	% escape	statistical analysis control vs. treatment	Kaplan–Meier survival analysis and post hoc. Formula de abbot para correção analysis usando Fisher’s least significant difference analysis	No calculado
Repellency and Contact Irritancy Responses of Aedes aegypti (Diptera: Culicidae) Against Deltamethrin and Permethrin: to Cross-Regional Comparison	Yu etal	2020	Nakhon RatchaYesa (Tailandia)	Field	F1 to F5	Coletados between dezembro de 2017 and março de 2018	15°03′09.6″ N, 102°04′09.6″ E	Yes	Permethrin & Deltamethrin	No verificada	USDA	OMS test	5-10 day sugar fed adult females	Laboratory	Excitorepellency Chamber	Contact	15	4	30	Deltamethrin		GT	Acetone and silicon oil	25mg/m2	ND	filter paper	ND	Yes	No atranctants used	No atractants	6:00 and 16:00, na Temperature de 25,0°C ± 1,0°C and UR de 70,0% ± 2,0%	08:00 to 18:00	ND	Deltamethrin	Yes	No	% escape	statistical analysis control vs. treatment	Kaplan–Meier survival analysis and post hoc. Formula de abbot para correção analysis usando Fisher’s least significant difference analysis	No calculado
Repellency and Contact Irritancy Responses of Aedes aegypti (Diptera: Culicidae) Against Deltamethrin and Permethrin: to Cross-Regional Comparison	Yu etal	2020	Nakhon RatchaYesa (Tailandia)	Field	F1 to F5	Coletados between dezembro de 2017 and março de 2018	15°03′09.6″ N, 102°04′09.6″ E	Yes	Permethrin & Deltamethrin	No verificada	USDA	OMS test	5-10 day sugar fed adult females	Laboratory	Excitorepellency Chamber	Spatial	15	4	30	Deltamethrin		GT	Acetone and silicon oil	25mg/m2	ND	filter paper	ND	Yes	No atranctants used	No atractants	6:00 and 16:00, na Temperature de 25,0°C ± 1,0°C and UR de 70,0% ± 2,0%	08:00 to 18:00	ND	Deltamethrin	Yes	No	% escape	statistical analysis control vs. treatment	Kaplan–Meier survival analysis and post hoc. Formula de abbot para correção analysis usando Fisher’s least significant difference analysis	No calculado
Repellency and Contact Irritancy Responses of Aedes aegypti (Diptera: Culicidae) Against Deltamethrin and Permethrin: to Cross-Regional Comparison	Yu etal	2020	Nakhon RatchaYesa (Tailandia)	Field	F1 to F5	Coletados between dezembro de 2017 and março de 2018	15°03′09.6″ N, 102°04′09.6″ E	Yes	Permethrin & Deltamethrin	No verificada	USDA	OMS test	5-10 day sugar fed adult females	Laboratory	Excitorepellency Chamber	Contact	15	4	30	Permethrin		GT	Acetone and silicon oil	500mg/m2	ND	filter paper	ND	Yes	No atranctants used	No atractants	6:00 and 16:00, na Temperature de 25,0°C ± 1,0°C and UR de 70,0% ± 2,0%	08:00 to 18:00	ND	Permethrin	Yes	Yes	% escape	statistical analysis control vs. treatment	Kaplan–Meier survival analysis and post hoc. Formula de abbot para correção analysis usando Fisher’s least significant difference analysis	No calculado
Repellency and Contact Irritancy Responses of Aedes aegypti (Diptera: Culicidae) Against Deltamethrin and Permethrin: to Cross-Regional Comparison	Yu etal	2020	Nakhon RatchaYesa (Tailandia)	Field	F1 to F5	Coletados between dezembro de 2017 and março de 2018	15°03′09.6″ N, 102°04′09.6″ E	Yes	Permethrin & Deltamethrin	No verificada	USDA	OMS test	5-10 day sugar fed adult females	Laboratory	Excitorepellency Chamber	Spatial	15	4	30	Permethrin		GT	Acetone and silicon oil	500mg/m2	ND	filter paper	ND	Yes	No atranctants used	No atractants	6:00 and 16:00, na Temperature de 25,0°C ± 1,0°C and UR de 70,0% ± 2,0%	08:00 to 18:00	ND	Permethrin	Yes	Yes	% escape	statistical analysis control vs. treatment	Kaplan–Meier survival analysis and post hoc. Formula de abbot para correção analysis usando Fisher’s least significant difference analysis	No calculado
Repellency and Contact Irritancy Responses of Aedes aegypti (Diptera: Culicidae) Against Deltamethrin and Permethrin: to Cross-Regional Comparison	Yu etal	2020	Nonthaburi (Tailandia)	Field	F1 to F5	Coletados between dezembro de 2017 and março de 2018	13°54′47.5″ N, 100°49′74.8″ E	Yes	Permethrin & Deltamethrin	No verificada	USDA	OMS test	5-10 day sugar fed adult females	Laboratory	Excitorepellency Chamber	Contact	15	4	30	Deltamethrin		GT	Acetone and silicon oil	25mg/m2	ND	filter paper	ND	Yes	No atranctants used	No atractants	6:00 and 16:00, na Temperature de 25,0°C ± 1,0°C and UR de 70,0% ± 2,0%	08:00 to 18:00	ND	Deltamethrin	Yes	No	% escape	statistical analysis control vs. treatment	Kaplan–Meier survival analysis and post hoc. Formula de abbot para correção analysis usando Fisher’s least significant difference analysis	No calculado
Repellency and Contact Irritancy Responses of Aedes aegypti (Diptera: Culicidae) Against Deltamethrin and Permethrin: to Cross-Regional Comparison	Yu etal	2020	Nonthaburi (Tailandia)	Field	F1 to F5	Coletados between dezembro de 2017 and março de 2018	13°54′47.5″ N, 100°49′74.8″ E	Yes	Permethrin & Deltamethrin	No verificada	USDA	OMS test	5-10 day sugar fed adult females	Laboratory	Excitorepellency Chamber	Spatial	15	4	30	Deltamethrin		GT	Acetone and silicon oil	25mg/m2	ND	filter paper	ND	Yes	No atranctants used	No atractants	6:00 and 16:00, na Temperature de 25,0°C ± 1,0°C and UR de 70,0% ± 2,0%	08:00 to 18:00	ND	Deltamethrin	Yes	No	% escape	statistical analysis control vs. treatment	Kaplan–Meier survival analysis and post hoc. Formula de abbot para correção analysis usando Fisher’s least significant difference analysis	No calculado
Repellency and Contact Irritancy Responses of Aedes aegypti (Diptera: Culicidae) Against Deltamethrin and Permethrin: to Cross-Regional Comparison	Yu etal	2020	Nonthaburi (Tailandia)	Field	F1 to F5	Coletados between dezembro de 2017 and março de 2018	13°54′47.5″ N, 100°49′74.8″ E	Yes	Permethrin & Deltamethrin	No verificada	USDA	OMS test	5-10 day sugar fed adult females	Laboratory	Excitorepellency Chamber	Contact	15	4	30	Permethrin		GT	Acetone and silicon oil	500mg/m2	ND	filter paper	ND	Yes	No atranctants used	No atractants	6:00 and 16:00, na Temperature de 25,0°C ± 1,0°C and UR de 70,0% ± 2,0%	08:00 to 18:00	ND	Permethrin	Yes	Yes	% escape	statistical analysis control vs. treatment	Kaplan–Meier survival analysis and post hoc. Formula de abbot para correção analysis usando Fisher’s least significant difference analysis	No calculado
Repellency and Contact Irritancy Responses of Aedes aegypti (Diptera: Culicidae) Against Deltamethrin and Permethrin: to Cross-Regional Comparison	Yu etal	2020	Nonthaburi (Tailandia)	Field	F1 to F5	Coletados between dezembro de 2017 and março de 2018	13°54′47.5″ N, 100°49′74.8″ E	Yes	Permethrin & Deltamethrin	No verificada	USDA	OMS test	5-10 day sugar fed adult females	Laboratory	Excitorepellency Chamber	Spatial	15	4	30	Permethrin		GT	Acetone and silicon oil	500mg/m2	ND	filter paper	ND	Yes	No atranctants used	No atractants	6:00 and 16:00, na Temperature de 25,0°C ± 1,0°C and UR de 70,0% ± 2,0%	08:00 to 18:00	ND	Permethrin	Yes	Yes	% escape	statistical analysis control vs. treatment	Kaplan–Meier survival analysis and post hoc. Formula de abbot para correção analysis usando Fisher’s least significant difference analysis	No calculado
Repellency and Contact Irritancy Responses of Aedes aegypti (Diptera: Culicidae) Against Deltamethrin and Permethrin: to Cross-Regional Comparison	Yu etal	2020	Nakhon Pathom (Tailandia)	Field	F1 to F5	Coletados between dezembro de 2017 and março de 2018	13°43′26.8″ N, 100°28′08.0″ E	Yes	Permethrin & Deltamethrin	No verificada	USDA	OMS test	5-10 day sugar fed adult females	Laboratory	Excitorepellency Chamber	Contact	15	4	30	Deltamethrin		GT	Acetone and silicon oil	25mg/m2	ND	filter paper	ND	Yes	No atranctants used	No atractants	6:00 and 16:00, na Temperature de 25,0°C ± 1,0°C and UR de 70,0% ± 2,0%	08:00 to 18:00	ND	Deltamethrin	Yes	No	% escape	statistical analysis control vs. treatment	Kaplan–Meier survival analysis and post hoc. Formula de abbot para correção analysis usando Fisher’s least significant difference analysis	No calculado
Repellency and Contact Irritancy Responses of Aedes aegypti (Diptera: Culicidae) Against Deltamethrin and Permethrin: to Cross-Regional Comparison	Yu etal	2020	Nakhon Pathom (Tailandia)	Field	F1 to F5	Coletados between dezembro de 2017 and março de 2018	13°43′26.8″ N, 100°28′08.0″ E	Yes	Permethrin & Deltamethrin	No verificada	USDA	OMS test	5-10 day sugar fed adult females	Laboratory	Excitorepellency Chamber	Spatial	15	4	30	Deltamethrin		GT	Acetone and silicon oil	25mg/m2	ND	filter paper	ND	Yes	No atranctants used	No atractants	6:00 and 16:00, na Temperature de 25,0°C ± 1,0°C and UR de 70,0% ± 2,0%	08:00 to 18:00	ND	Deltamethrin	Yes	No	% escape	statistical analysis control vs. treatment	Kaplan–Meier survival analysis and post hoc. Formula de abbot para correção analysis usando Fisher’s least significant difference analysis	No calculado
Repellency and Contact Irritancy Responses of Aedes aegypti (Diptera: Culicidae) Against Deltamethrin and Permethrin: to Cross-Regional Comparison	Yu etal	2020	Nakhon Pathom (Tailandia)	Field	F1 to F5	Coletados between dezembro de 2017 and março de 2018	13°43′26.8″ N, 100°28′08.0″ E	Yes	Permethrin & Deltamethrin	No verificada	USDA	OMS test	5-10 day sugar fed adult females	Laboratory	Excitorepellency Chamber	Contact	15	4	30	Permethrin		GT	Acetone and silicon oil	500mg/m2	ND	filter paper	ND	Yes	No atranctants used	No atractants	6:00 and 16:00, na Temperature de 25,0°C ± 1,0°C and UR de 70,0% ± 2,0%	08:00 to 18:00	ND	Permethrin	Yes	Yes	% escape	statistical analysis control vs. treatment	Kaplan–Meier survival analysis and post hoc. Formula de abbot para correção analysis usando Fisher’s least significant difference analysis	No calculado
Repellency and Contact Irritancy Responses of Aedes aegypti (Diptera: Culicidae) Against Deltamethrin and Permethrin: to Cross-Regional Comparison	Yu etal	2020	Nakhon Pathom (Tailandia)	Field	F1 to F5	Coletados between dezembro de 2017 and março de 2018	13°43′26.8″ N, 100°28′08.0″ E	Yes	Permethrin & Deltamethrin	No verificada	USDA	OMS test	5-10 day sugar fed adult females	Laboratory	Excitorepellency Chamber	Spatial	15	4	30	Permethrin		GT	Acetone and silicon oil	500mg/m2	ND	filter paper	ND	Yes	No atranctants used	No atractants	6:00 and 16:00, na Temperature de 25,0°C ± 1,0°C and UR de 70,0% ± 2,0%	08:00 to 18:00	ND	Permethrin	Yes	Yes	% escape	statistical analysis control vs. treatment	Kaplan–Meier survival analysis and post hoc. Formula de abbot para correção analysis usando Fisher’s least significant difference analysis	No calculado
Repellency and Contact Irritancy Responses of Aedes aegypti (Diptera: Culicidae) Against Deltamethrin and Permethrin: to Cross-Regional Comparison	Yu etal	2020	Songkhla (Tailandia)	Field	F1 to F5	Coletados between dezembro de 2017 and março de 2018	7°00′04.9″ N, 100°27′49.6″ E	Yes	Permethrin & Deltamethrin	No verificada	USDA	OMS test	5-10 day sugar fed adult females	Laboratory	Excitorepellency Chamber	Contact	15	4	30	Deltamethrin		GT	Acetone and silicon oil	25mg/m2	ND	filter paper	ND	Yes	No atranctants used	No atractants	6:00 and 16:00, na Temperature de 25,0°C ± 1,0°C and UR de 70,0% ± 2,0%	08:00 to 18:00	ND	Deltamethrin	Yes	No	% escape	statistical analysis control vs. treatment	Kaplan–Meier survival analysis and post hoc. Formula de abbot para correção analysis usando Fisher’s least significant difference analysis	No calculado
Repellency and Contact Irritancy Responses of Aedes aegypti (Diptera: Culicidae) Against Deltamethrin and Permethrin: to Cross-Regional Comparison	Yu etal	2020	Songkhla (Tailandia)	Field	F1 to F5	Coletados between dezembro de 2017 and março de 2018	7°00′04.9″ N, 100°27′49.6″ E	Yes	Permethrin & Deltamethrin	No verificada	USDA	OMS test	5-10 day sugar fed adult females	Laboratory	Excitorepellency Chamber	Spatial	15	4	30	Deltamethrin		GT	Acetone and silicon oil	25mg/m2	ND	filter paper	ND	Yes	No atranctants used	No atractants	6:00 and 16:00, na Temperature de 25,0°C ± 1,0°C and UR de 70,0% ± 2,0%	08:00 to 18:00	ND	Deltamethrin	Yes	No	% escape	statistical analysis control vs. treatment	Kaplan–Meier survival analysis and post hoc. Formula de abbot para correção analysis usando Fisher’s least significant difference analysis	No calculado
Repellency and Contact Irritancy Responses of Aedes aegypti (Diptera: Culicidae) Against Deltamethrin and Permethrin: to Cross-Regional Comparison	Yu etal	2020	Songkhla (Tailandia)	Field	F1 to F5	Coletados between dezembro de 2017 and março de 2018	7°00′04.9″ N, 100°27′49.6″ E	Yes	Permethrin & Deltamethrin	No verificada	USDA	OMS test	5-10 day sugar fed adult females	Laboratory	Excitorepellency Chamber	Contact	15	4	30	Permethrin		GT	Acetone and silicon oil	500mg/m2	ND	filter paper	ND	Yes	No atranctants used	No atractants	6:00 and 16:00, na Temperature de 25,0°C ± 1,0°C and UR de 70,0% ± 2,0%	08:00 to 18:00	ND	Permethrin	Yes	Yes	% escape	statistical analysis control vs. treatment	Kaplan–Meier survival analysis and post hoc. Formula de abbot para correção analysis usando Fisher’s least significant difference analysis	No calculado
Repellency and Contact Irritancy Responses of Aedes aegypti (Diptera: Culicidae) Against Deltamethrin and Permethrin: to Cross-Regional Comparison	Yu etal	2020	Songkhla (Tailandia)	Field	F1 to F5	Coletados between dezembro de 2017 and março de 2018	7°00′04.9″ N, 100°27′49.6″ E	Yes	Permethrin & Deltamethrin	No verificada	USDA	OMS test	5-10 day sugar fed adult females	Laboratory	Excitorepellency Chamber	Spatial	15	4	30	Permethrin		GT	Acetone and silicon oil	500mg/m2	ND	filter paper	ND	Yes	No atranctants used	No atractants	6:00 and 16:00, na Temperature de 25,0°C ± 1,0°C and UR de 70,0% ± 2,0%	08:00 to 18:00	ND	Permethrin	Yes	Yes	% escape	statistical analysis control vs. treatment	Kaplan–Meier survival analysis and post hoc. Formula de abbot para correção analysis usando Fisher’s least significant difference analysis	No calculado
Repellency and Contact Irritancy Responses of Aedes aegypti (Diptera: Culicidae) Against Deltamethrin and Permethrin: to Cross-Regional Comparison	Yu etal	2020	Surathani (Tailandia)	Field	F1 to F5	Coletados between dezembro de 2017 and março de 2018	8°56′59.6″ N, 99°16′44.2″ E	Yes	Permethrin & Deltamethrin	No verificada	USDA	OMS test	5-10 day sugar fed adult females	Laboratory	Excitorepellency Chamber	Contact	15	4	30	Deltamethrin		GT	Acetone and silicon oil	25mg/m2	ND	filter paper	ND	Yes	No atranctants used	No atractants	6:00 and 16:00, na Temperature de 25,0°C ± 1,0°C and UR de 70,0% ± 2,0%	08:00 to 18:00	ND	Deltamethrin	Yes	No	% escape	statistical analysis control vs. treatment	Kaplan–Meier survival analysis and post hoc. Formula de abbot para correção analysis usando Fisher’s least significant difference analysis	No calculado
Repellency and Contact Irritancy Responses of Aedes aegypti (Diptera: Culicidae) Against Deltamethrin and Permethrin: to Cross-Regional Comparison	Yu etal	2020	Surathani (Tailandia)	Field	F1 to F5	Coletados between dezembro de 2017 and março de 2018	8°56′59.6″ N, 99°16′44.2″ E	Yes	Permethrin & Deltamethrin	No verificada	USDA	OMS test	5-10 day sugar fed adult females	Laboratory	Excitorepellency Chamber	Spatial	15	4	30	Deltamethrin		GT	Acetone and silicon oil	25mg/m2	ND	filter paper	ND	Yes	No atranctants used	No atractants	6:00 and 16:00, na Temperature de 25,0°C ± 1,0°C and UR de 70,0% ± 2,0%	08:00 to 18:00	ND	Deltamethrin	Yes	No	% escape	statistical analysis control vs. treatment	Kaplan–Meier survival analysis and post hoc. Formula de abbot para correção analysis usando Fisher’s least significant difference analysis	No calculado
Repellency and Contact Irritancy Responses of Aedes aegypti (Diptera: Culicidae) Against Deltamethrin and Permethrin: to Cross-Regional Comparison	Yu etal	2020	Surathani (Tailandia)	Field	F1 to F5	Coletados between dezembro de 2017 and março de 2018	8°56′59.6″ N, 99°16′44.2″ E	Yes	Permethrin & Deltamethrin	No verificada	USDA	OMS test	5-10 day sugar fed adult females	Laboratory	Excitorepellency Chamber	Contact	15	4	30	Permethrin		GT	Acetone and silicon oil	500mg/m2	ND	filter paper	ND	Yes	No atranctants used	No atractants	6:00 and 16:00, na Temperature de 25,0°C ± 1,0°C and UR de 70,0% ± 2,0%	08:00 to 18:00	ND	Permethrin	Yes	Yes	% escape	statistical analysis control vs. treatment	Kaplan–Meier survival analysis and post hoc. Formula de abbot para correção analysis usando Fisher’s least significant difference analysis	No calculado
Repellency and Contact Irritancy Responses of Aedes aegypti (Diptera: Culicidae) Against Deltamethrin and Permethrin: to Cross-Regional Comparison	Yu etal	2020	Surathani (Tailandia)	Field	F1 to F5	Coletados between dezembro de 2017 and março de 2018	8°56′59.6″ N, 99°16′44.2″ E	Yes	Permethrin & Deltamethrin	No verificada	USDA	OMS test	5-10 day sugar fed adult females	Laboratory	Excitorepellency Chamber	Spatial	15	4	30	Permethrin		GT	Acetone and silicon oil	500mg/m2	ND	filter paper	ND	Yes	No atranctants used	No atractants	6:00 and 16:00, na Temperature de 25,0°C ± 1,0°C and UR de 70,0% ± 2,0%	08:00 to 18:00	ND	Permethrin	Yes	Yes	% escape	statistical analysis control vs. treatment	Kaplan–Meier survival analysis and post hoc. Formula de abbot para correção analysis usando Fisher’s least significant difference analysis	No calculado
Repellency and Contact Irritancy Responses of Aedes aegypti (Diptera: Culicidae) Against Deltamethrin and Permethrin: to Cross-Regional Comparison	Yu etal	2020	Chiang Mai (Tailandia)	Field	F1 to F5	Coletados between dezembro de 2017 and março de 2018	18°24′18.6″ N, 99°02′03.4″ E	Yes	Permethrin & Deltamethrin	No verificada	USDA	OMS test	5-10 day sugar fed adult females	Laboratory	Excitorepellency Chamber	Contact	15	4	30	Deltamethrin		GT	Acetone and silicon oil	25mg/m2	ND	filter paper	ND	Yes	No atranctants used	No atractants	6:00 and 16:00, na Temperature de 25,0°C ± 1,0°C and UR de 70,0% ± 2,0%	08:00 to 18:00	ND	Deltamethrin	Yes	No	% escape	statistical analysis control vs. treatment	Kaplan–Meier survival analysis and post hoc. Formula de abbot para correção analysis usando Fisher’s least significant difference analysis	No calculado
Repellency and Contact Irritancy Responses of Aedes aegypti (Diptera: Culicidae) Against Deltamethrin and Permethrin: to Cross-Regional Comparison	Yu etal	2020	Chiang Mai (Tailandia)	Field	F1 to F5	Coletados between dezembro de 2017 and março de 2018	18°24′18.6″ N, 99°02′03.4″ E	Yes	Permethrin & Deltamethrin	No verificada	USDA	OMS test	5-10 day sugar fed adult females	Laboratory	Excitorepellency Chamber	Spatial	15	4	30	Deltamethrin		GT	Acetone and silicon oil	25mg/m2	ND	filter paper	ND	Yes	No atranctants used	No atractants	6:00 and 16:00, na Temperature de 25,0°C ± 1,0°C and UR de 70,0% ± 2,0%	08:00 to 18:00	ND	Deltamethrin	Yes	No	% escape	statistical analysis control vs. treatment	Kaplan–Meier survival analysis and post hoc. Formula de abbot para correção analysis usando Fisher’s least significant difference analysis	No calculado
Repellency and Contact Irritancy Responses of Aedes aegypti (Diptera: Culicidae) Against Deltamethrin and Permethrin: to Cross-Regional Comparison	Yu etal	2020	Chiang Mai (Tailandia)	Field	F1 to F5	Coletados between dezembro de 2017 and março de 2018	18°24′18.6″ N, 99°02′03.4″ E	Yes	Permethrin & Deltamethrin	No verificada	USDA	OMS test	5-10 day sugar fed adult females	Laboratory	Excitorepellency Chamber	Contact	15	4	30	Permethrin		GT	Acetone and silicon oil	500mg/m2	ND	filter paper	ND	Yes	No atranctants used	No atractants	6:00 and 16:00, na Temperature de 25,0°C ± 1,0°C and UR de 70,0% ± 2,0%	08:00 to 18:00	ND	Permethrin	Yes	Yes	% escape	statistical analysis control vs. treatment	Kaplan–Meier survival analysis and post hoc. Formula de abbot para correção analysis usando Fisher’s least significant difference analysis	No calculado
Repellency and Contact Irritancy Responses of Aedes aegypti (Diptera: Culicidae) Against Deltamethrin and Permethrin: to Cross-Regional Comparison	Yu etal	2020	Chiang Mai (Tailandia)	Field	F1 to F5	Coletados between dezembro de 2017 and março de 2018	18°24′18.6″ N, 99°02′03.4″ E	Yes	Permethrin & Deltamethrin	No verificada	USDA	OMS test	5-10 day sugar fed adult females	Laboratory	Excitorepellency Chamber	Spatial	15	4	30	Permethrin		GT	Acetone and silicon oil	500mg/m2	ND	filter paper	ND	Yes	No atranctants used	No atractants	6:00 and 16:00, na Temperature de 25,0°C ± 1,0°C and UR de 70,0% ± 2,0%	08:00 to 18:00	ND	Permethrin	Yes	Yes	% escape	statistical analysis control vs. treatment	Kaplan–Meier survival analysis and post hoc. Formula de abbot para correção analysis usando Fisher’s least significant difference analysis	No calculado
Repellency and Contact Irritancy Responses of Aedes aegypti (Diptera: Culicidae) Against Deltamethrin and Permethrin: to Cross-Regional Comparison	Yu etal	2020	USDA	Laboratory	ND	mais de 40 anos em lab	-	No			USDA	OMS test	5-10 day sugar fed adult females	Laboratory	Excitorepellency Chamber	Contact	15	4	30	Deltamethrin		GT	Acetone and silicon oil	25mg/m2	ND	filter paper	ND	Yes	No atranctants used	No atractants	6:00 and 16:00, na Temperature de 25,0°C ± 1,0°C and UR de 70,0% ± 2,0%	08:00 to 18:00	ND	Deltamethrin	No	No	% escape	statistical analysis control vs. treatment	Kaplan–Meier survival analysis and post hoc. Formula de abbot para correção analysis usando Fisher’s least significant difference analysis	No calculado
Repellency and Contact Irritancy Responses of Aedes aegypti (Diptera: Culicidae) Against Deltamethrin and Permethrin: to Cross-Regional Comparison	Yu etal	2020	USDA	Laboratory	ND	mais de 40 anos em lab	-	No			USDA	OMS test	5-10 day sugar fed adult females	Laboratory	Excitorepellency Chamber	Spatial	15	4	30	Deltamethrin		GT	Acetone and silicon oil	25mg/m2	ND	filter paper	ND	Yes	No atranctants used	No atractants	6:00 and 16:00, na Temperature de 25,0°C ± 1,0°C and UR de 70,0% ± 2,0%	08:00 to 18:00	ND	Deltamethrin	No	No	% escape	statistical analysis control vs. treatment	Kaplan–Meier survival analysis and post hoc. Formula de abbot para correção analysis usando Fisher’s least significant difference analysis	No calculado
Repellency and Contact Irritancy Responses of Aedes aegypti (Diptera: Culicidae) Against Deltamethrin and Permethrin: to Cross-Regional Comparison	Yu etal	2020	USDA	Laboratory	ND	mais de 40 anos em lab	-	No			USDA	OMS test	5-10 day sugar fed adult females	Laboratory	Excitorepellency Chamber	Contact	15	4	30	Permethrin		GT	Acetone and silicon oil	500mg/m2	ND	filter paper	ND	Yes	No atranctants used	No atractants	6:00 and 16:00, na Temperature de 25,0°C ± 1,0°C and UR de 70,0% ± 2,0%	08:00 to 18:00	ND	Permethrin	No	No	% escape	statistical analysis control vs. treatment	Kaplan–Meier survival analysis and post hoc. Formula de abbot para correção analysis usando Fisher’s least significant difference analysis	No calculado
Repellency and Contact Irritancy Responses of Aedes aegypti (Diptera: Culicidae) Against Deltamethrin and Permethrin: to Cross-Regional Comparison	Yu etal	2020	USDA	Laboratory	ND	mais de 40 anos em lab	-	No			USDA	OMS test	5-10 day sugar fed adult females	Laboratory	Excitorepellency Chamber	Spatial	15	4	30	Permethrin		GT	Acetone and silicon oil	500mg/m2	ND	filter paper	ND	Yes	No atranctants used	No atractants	6:00 and 16:00, na Temperature de 25,0°C ± 1,0°C and UR de 70,0% ± 2,0%	08:00 to 18:00	ND	Permethrin	No	No	% escape	statistical analysis control vs. treatment	Kaplan–Meier survival analysis and post hoc. Formula de abbot para correção analysis usando Fisher’s least significant difference analysis	No calculado
Response of Aedes aegypti L. (Diptera: Culicidae) to transfluthrin and linalool impregnated in different of fabric types	Paiz-Moscoso etal	2020	Nova Orleans pop de lab	Laboratory	ND	ND	-	ND		ND	ND	ND	2-4 day sugar fed adult females	Laboratory	HITSS	Contact	15	4	20	Transfluthrin		GT	ND	0,0001% to 10%	ND	cotton net	Material washed before insecticide application	Yes	No atranctants used	No atractants	ND	ND	DEET + Linalol	Transfluthrin	Yes	ND	% escape	statistical analysis control vs. treatment	Turkey	No calculado
Response of Aedes aegypti L. (Diptera: Culicidae) to transfluthrin and linalool impregnated in different of fabric types	Paiz-Moscoso etal	2020	Nova Orleans pop de lab	Laboratory	ND	ND	-	ND		ND	ND	ND	2-4 day sugar fed adult females	Laboratory	HITSS	Spatial	15	4	20	Transfluthrin		GT	ND	0,0001% to 10%	ND	cotton net	Material washed before insecticide application	Yes	No atranctants used	No atractants	ND	ND	DEET + Linalol	Transfluthrin	Yes	ND	SAI	statistical analysis control vs. treatment	Turkey	No calculado
Response of Aedes aegypti L. (Diptera: Culicidae) to transfluthrin and linalool impregnated in different of fabric types	Paiz-Moscoso etal	2020	Nova Orleans pop de lab	Laboratory	ND	ND	-	ND		ND	ND	ND	2-4 day sugar fed adult females	Laboratory	HITSS	Spatial	15	4	20	Transfluthrin		GT	ND	0,0001% to 10%	ND	filter paper	Material washed before insecticide application	Yes	Human	ND	ND	ND	DEET + Linalol	Transfluthrin	Yes	ND	% escape	statistical analysis control vs. treatment	Turkey	No calculado
Response of Aedes aegypti L. (Diptera: Culicidae) to transfluthrin and linalool impregnated in different of fabric types	Paiz-Moscoso etal	2020	Nova Orleans pop de lab	Laboratory	ND	ND	-	ND		ND	ND	ND	2-4 day sugar fed adult females	Laboratory	HITSS	Contact	15	4	20	Transfluthrin		GT	ND	0,0001% to 10%	ND	propellin net	Material washed before insecticide application	Yes	No atranctants used	No atractants	ND	ND	DEET + Linalol	Transfluthrin	Yes	ND	% escape	statistical analysis control vs. treatment	Turkey	No calculado
Response of Aedes aegypti L. (Diptera: Culicidae) to transfluthrin and linalool impregnated in different of fabric types	Paiz-Moscoso etal	2020	Nova Orleans pop de lab	Laboratory	ND	ND	-	ND		ND	ND	ND	2-4 day sugar fed adult females	Laboratory	HITSS	Spatial	15	4	20	Transfluthrin		GT	ND	0,0001% to 10%	ND	propellin net	Material washed before insecticide application	Yes	No atranctants used	No atractants	ND	ND	DEET + Linalol	Transfluthrin	Yes	ND	SAI	statistical analysis control vs. treatment	Turkey	No calculado
Response of Aedes aegypti L. (Diptera: Culicidae) to transfluthrin and linalool impregnated in different of fabric types	Paiz-Moscoso etal	2020	Nova Orleans pop de lab	Laboratory	ND	ND	-	ND		ND	ND	ND	2-4 day sugar fed adult females	Laboratory	HITSS	Contact	15	4	20	Transfluthrin		GT	ND	0,0001% to 10%	ND	poliester	Material washed before insecticide application	Yes	No atranctants used	No atractants	ND	ND	DEET + Linalol	Transfluthrin	Yes	ND	% escape	statistical analysis control vs. treatment	Turkey	No calculado
Response of Aedes aegypti L. (Diptera: Culicidae) to transfluthrin and linalool impregnated in different of fabric types	Paiz-Moscoso etal	2020	Nova Orleans pop de lab	Laboratory	ND	ND	-	ND		ND	ND	ND	2-4 day sugar fed adult females	Laboratory	HITSS	Spatial	15	4	20	Transfluthrin		GT	ND	0,0001% to 10%	ND	poliester	Material washed before insecticide application	Yes	No atranctants used	No atractants	ND	ND	DEET + Linalol	Transfluthrin	Yes	ND	SAI	statistical analysis control vs. treatment	Turkey	No calculado
High-throughput screening method for evaluating spatial repellency and vapour toxicity to mosquitoes	Jiang etal	2019	USDA	Laboratory	ND	ND	-	ND			ND	ND	2-4 day sugar fed adult females	Laboratory	Other	Spatial	16	3	60	Transfluthrin		GT	Acetone	0,01μg/cm2 to 1μg/cm2	ND	filter paper	ND	ND	No atranctants used	No atractants	ND	ND	DEET + IR3535	Transfluthrin	Yes	ND	% escape	statistical analysis control vs. treatment	Linear regression	ND
High-throughput screening method for evaluating spatial repellency and vapour toxicity to mosquitoes	Jiang etal	2019	USDA	Laboratory	ND	ND	-	ND			ND	ND	2-4 day sugar fed adult females	Laboratory	Other	Spatial	16	3	60	Permethrin		GT	Acetone	0,1 to 1mg/cm2	ND	filter paper	ND	ND	No atranctants used	No atractants	ND	ND	DEET + IR3535	Permethrin	No	ND	% escape	statistical analysis control vs. treatment	Linear regression	ND
Reduced effectiveness of repellents in to pyrethroid-resistant strain of Aedes aegypti (Diptera: culicidae) and its correlation with olfactory sensitivity	Yang etal	2020	Porto Rico	Field	ND	2012	-	Yes	Permethrin and etofempros	ND	Orlando	ND	2-4 day sugar fed adult females	Laboratory	Special spatial assay	Spatial	16	4	36	Transfluthrin		GT	Acetone	0,1μg/cm2 to 100μg/cm2	ND	filter paper	ND	ND	No atranctants used	No utilizado	ND	ND	DEET + Undecanone + IR3535	Transfluthrin	Yes	No	% escape	statistical analysis control vs. treatment	Linear regression	No calculado
Reduced effectiveness of repellents in to pyrethroid-resistant strain of Aedes aegypti (Diptera: culicidae) and its correlation with olfactory sensitivity	Yang etal	2020	Porto Rico	Field	ND	2012	-	Yes	Permethrin and etofempros	ND	Orlando	ND	2-4 day sugar fed adult females	Laboratory	Special spatial assay	Spatial	16	4	36	Metofluthrin		GT	Acetone	0,1μg/cm2 to 100μg/cm2	ND	filter paper	ND	ND	No atranctants used	No utilizado	ND	ND	DEET + Undecanone + IR3535	Metofluthrin	Yes	No	% escape	statistical analysis control vs. treatment	Linear regression	No calculado
Reduced effectiveness of repellents in to pyrethroid-resistant strain of Aedes aegypti (Diptera: culicidae) and its correlation with olfactory sensitivity	Yang etal	2020	Porto Rico	Field	ND	2012	-	Yes	Permethrin and etofempros	ND	Orlando	ND	2-4 day sugar fed adult females	Laboratory	Special spatial assay	Spatial	16	4	36	Pyrethrum		GT	Acetone	1μg/cm2 to 1000μg/cm2	ND	filter paper	ND	ND	No atranctants used	No utilizado	ND	ND	DEET + Undecanone + IR3535	Pyrethrum	Yes	No	% escape	statistical analysis control vs. treatment	Linear regression	No calculado
Reduced effectiveness of repellents in to pyrethroid-resistant strain of Aedes aegypti (Diptera: culicidae) and its correlation with olfactory sensitivity	Yang etal	2020	Orlando	Laboratory	ND	1952	-	No			Orlando	ND	2-4 day sugar fed adult females	Laboratory	Special spatial assay	Spatial	16	4	36	Transfluthrin		GT	Acetone	0,1μg/cm2 to 100μg/cm2	ND	filter paper	ND	ND	No atranctants used	No utilizado	ND	ND	DEET + Undecanone + IR3535	Transfluthrin	Yes	No	% escape	statistical analysis control vs. treatment	Linear regression	No calculado
Reduced effectiveness of repellents in to pyrethroid-resistant strain of Aedes aegypti (Diptera: culicidae) and its correlation with olfactory sensitivity	Yang etal	2020	Orlando	Laboratory	ND	1952	-	No			Orlando	ND	2-4 day sugar fed adult females	Laboratory	Special spatial assay	Spatial	16	4	36	Metofluthrin		GT	Acetone	0,1μg/cm2 to 100μg/cm2	ND	filter paper	ND	ND	No atranctants used	No utilizado	ND	ND	DEET + Undecanone + IR3535	Metofluthrin	Yes	No	% escape	statistical analysis control vs. treatment	Linear regression	No calculado
Reduced effectiveness of repellents in to pyrethroid-resistant strain of Aedes aegypti (Diptera: culicidae) and its correlation with olfactory sensitivity	Yang etal	2020	Orlando	Laboratory	ND	1952	-	No			Orlando	ND	2-4 day sugar fed adult females	Laboratory	Special spatial assay	Spatial	16	4	36	Pyrethrum		GT	Acetone	1μg/cm2 to 1000μg/cm2	ND	filter paper	ND	ND	No atranctants used	No utilizado	ND	ND	DEET + Undecanone + IR3535	Pyrethrum	Yes	No	% escape	statistical analysis control vs. treatment	Linear regression	No calculado
Spatial repellency and other effects of transfluthrin and linalool on Aedes aegypti and Aedes albopictus	Estrada etal	2019	Nova Orleans	Laboratory	ND	ND	-	ND			-	ND	5-10 day sugar fed adult females	Laboratory	HITSS	Spatial	20	8	20	Transfluthrin		GT	Acetone	1e-05	ND	filter paper	ND	ND	No atranctants used	No atractants	ND	ND	DEET	Transfluthrin	Yes	ND	% de repelencia and SAI	statistical analysis control vs. treatment	two-way analysis de variancia junto com o teste de Tukey par comparações multiplas de média	No calculado
Pyrethroid insecticides maintain repellent effect on knock-down resistant populations of Aedes aegypti mosquitoes	Bowman etal	2018	Nova Orleans	Field	F12-F13	2008	-	Yes	No	mutation kdr 1016 and 1534	População de Nova Orleans	investigação mutation kdr	5-10 day sugar fed adult females	Laboratory	Hands in Cage	Contact	100	4	10	Deltamethrin		GT	ND	0,52% p.m.	ND	vests	Skin cleaned with ethanol before insecticide application	pouso contabilizado caso o mosquito mantenha Contact com o fabric por pelo menos 2 segundos	Human	ND.	2 volunteers . Temperature varied de 25,7˚C to 28,1˚C and UR varied de 67,4% to 88,0%	ND	ND	Deltamethrin	Yes	No	landing and feeding	statistical analysis control vs. treatment	Student’s t-test, Kruskal-Wallis equality-of-populations rank test, Wilcoxon rank sum test (Mann Whitney two sample statistic), and Wilcoxon matched pairs signed rank test com fabric No tratado como referência	No atractants
Pyrethroid insecticides maintain repellent effect on knock-down resistant populations of Aedes aegypti mosquitoes	Bowman etal	2018	Nova Orleans	Field	F12-F13	2008	-	Yes	No	mutation kdr 1016 and 1534	População de Nova Orleans	investigação mutation kdr	5-10 day sugar fed adult females	Laboratory	Hands in Cage	Spatial	100	4	10	Deltamethrin		GT	ND	0,52% p.m.	ND	vests	Skin cleaned with ethanol before insecticide application	pouso contabilizado caso o mosquito mantenha Contact com o fabric por pelo menos 2 segundos	Human	ND.	2 volunteers . Temperature varied de 25,7˚C to 28,1˚C and UR varied de 67,4% to 88,0%	ND	ND	Deltamethrin	Yes	No	landing and feeding	statistical analysis control vs. treatment	Student’s t-test, Kruskal-Wallis equality-of-populations rank test, Wilcoxon rank sum test (Mann Whitney two sample statistic), and Wilcoxon matched pairs signed rank test com fabric No tratado como referência	No atractants
Pyrethroid insecticides maintain repellent effect on knock-down resistant populations of Aedes aegypti mosquitoes	Bowman etal	2018	Nova Orleans	Field	F12-F13	2008	-	Yes	No	mutation kdr 1016 and 1534	População de Nova Orleans	investigação mutation kdr	5-10 day sugar fed adult females	Laboratory	Hands in Cage	Contact	100	4	10	Permethrin		GT	ND	0,52% p.m.	ND	vests	Skin cleaned with ethanol before insecticide application	pouso contabilizado caso o mosquito mantenha Contact com o fabric por pelo menos 2 segundos	Human	ND.	2 volunteers . Temperature varied de 25,7˚C to 28,1˚C and UR varied de 67,4% to 88,0%	ND	ND	Permethrin	Yes	No	landing and feeding	statistical analysis control vs. treatment	Student’s t-test, Kruskal-Wallis equality-of-populations rank test, Wilcoxon rank sum test (Mann Whitney two sample statistic), and Wilcoxon matched pairs signed rank test com fabric No tratado como referência	No atractants
Pyrethroid insecticides maintain repellent effect on knock-down resistant populations of Aedes aegypti mosquitoes	Bowman etal	2018	Nova Orleans	Field	F12-F13	2016	-	Yes	No	mutation kdr 1016 and 1534	População de Nova Orleans	investigação mutation kdr	5-10 day sugar fed adult females	Laboratory	Hands in Cage	Spatial	100	4	10	Permethrin		GT	ND	0,52% p.m.	ND	vests	Skin cleaned with ethanol before insecticide application	pouso contabilizado caso o mosquito mantenha Contact com o fabric por pelo menos 2 segundos	Human	ND.	2 volunteers . Temperature varied de 25,7˚C to 28,1˚C and UR varied de 67,4% to 88,0%	ND	ND	Permethrin	Yes	No	landing and feeding	statistical analysis control vs. treatment	Student’s t-test, Kruskal-Wallis equality-of-populations rank test, Wilcoxon rank sum test (Mann Whitney two sample statistic), and Wilcoxon matched pairs signed rank test com fabric No tratado como referência	No atractants
Pyrethroid insecticides maintain repellent effect on knock-down resistant populations of Aedes aegypti mosquitoes	Bowman etal	2018	Nova Orleans	Field	F12-F13	2016	-	Yes	No	mutation kdr 1016 and 1534	População de Nova Orleans	investigação mutation kdr	5-10 day sugar fed adult females	Laboratory	Hands in Cage	Contact	100	4	10	Etofenprox		GT	ND	0,52% p.m.	ND	vests	Skin cleaned with ethanol before insecticide application	pouso contabilizado caso o mosquito mantenha Contact com o fabric por pelo menos 2 segundos	Human	ND.	2 volunteers . Temperature varied de 25,7˚C to 28,1˚C and UR varied de 67,4% to 88,0%	ND	ND	Etofenprox	Yes	No	landing and feeding	statistical analysis control vs. treatment	Student’s t-test, Kruskal-Wallis equality-of-populations rank test, Wilcoxon rank sum test (Mann Whitney two sample statistic), and Wilcoxon matched pairs signed rank test com fabric No tratado como referência	No atractants
Pyrethroid insecticides maintain repellent effect on knock-down resistant populations of Aedes aegypti mosquitoes	Bowman etal	2018	Nova Orleans	Field	F12-F13	2016	-	Yes	No	mutation kdr 1016 and 1534	População de Nova Orleans	investigação mutation kdr	5-10 day sugar fed adult females	Laboratory	Hands in Cage	Spatial	100	4	10	Etofenprox		GT	ND	0,52% p.m.	ND	vests	Skin cleaned with ethanol before insecticide application	pouso contabilizado caso o mosquito mantenha Contact com o fabric por pelo menos 2 segundos	Human	ND.	2 volunteers . Temperature varied de 25,7˚C to 28,1˚C and UR varied de 67,4% to 88,0%	ND	ND	Etofenprox	Yes	No	landing and feeding	statistical analysis control vs. treatment	Student’s t-test, Kruskal-Wallis equality-of-populations rank test, Wilcoxon rank sum test (Mann Whitney two sample statistic), and Wilcoxon matched pairs signed rank test com fabric No tratado como referência	No atractants
Pyrethroid insecticides maintain repellent effect on knock-down resistant populations of Aedes aegypti mosquitoes	Bowman etal	2018	Porto Rico	Field	F1-F2	2016		Yes	Deltamethrin	mutation kdr 1016 and 1534	População de Nova Orleans	investigação mutation kdr	5-10 day sugar fed adult females	Laboratory	Hands in Cage	Contact	100	4	10	Deltamethrin		GT	ND	0,52% p.m.	ND	vests	Skin cleaned with ethanol before insecticide application	pouso contabilizado caso o mosquito mantenha Contact com o fabric por pelo menos 2 segundos	Human	ND.	3 volunteers . Temperature varied de 25,7˚C to 28,1˚C and UR varied de 67,4% to 88,0%	ND	ND	Deltamethrin	Yes	Yes	landing and feeding	statistical analysis control vs. treatment	Student’s t-test, Kruskal-Wallis equality-of-populations rank test, Wilcoxon rank sum test (Mann Whitney two sample statistic), and Wilcoxon matched pairs signed rank test com fabric No tratado como referência	No atractants
Pyrethroid insecticides maintain repellent effect on knock-down resistant populations of Aedes aegypti mosquitoes	Bowman etal	2018	Porto Rico	Field	F1-F2	2016		Yes	Deltamethrin	mutation kdr 1016 and 1534	População de Nova Orleans	investigação mutation kdr	5-10 day sugar fed adult females	Laboratory	Hands in Cage	Spatial	100	4	10	Deltamethrin		GT	ND	0,52% p.m.	ND	vests	Skin cleaned with ethanol before insecticide application	pouso contabilizado caso o mosquito mantenha Contact com o fabric por pelo menos 2 segundos	Human	ND.	4 volunteers . Temperature varied de 25,7˚C to 28,1˚C and UR varied de 67,4% to 88,0%	ND	ND	Deltamethrin	Yes	Yes	landing and feeding	statistical analysis control vs. treatment	Student’s t-test, Kruskal-Wallis equality-of-populations rank test, Wilcoxon rank sum test (Mann Whitney two sample statistic), and Wilcoxon matched pairs signed rank test com fabric No tratado como referência	No atractants
Pyrethroid insecticides maintain repellent effect on knock-down resistant populations of Aedes aegypti mosquitoes	Bowman etal	2018	Porto Rico	Field	F1-F2	2016		Yes	Deltamethrin	mutation kdr 1016 and 1534	População de Nova Orleans	investigação mutation kdr	5-10 day sugar fed adult females	Laboratory	Hands in Cage	Contact	100	4	10	Permethrin		GT	ND	0,52% p.m.	ND	vests	Skin cleaned with ethanol before insecticide application	pouso contabilizado caso o mosquito mantenha Contact com o fabric por pelo menos 2 segundos	Human	ND.	5 volunteers . Temperature varied de 25,7˚C to 28,1˚C and UR varied de 67,4% to 88,0%	ND	ND	Permethrin	Yes	Yes	landing and feeding	statistical analysis control vs. treatment	Student’s t-test, Kruskal-Wallis equality-of-populations rank test, Wilcoxon rank sum test (Mann Whitney two sample statistic), and Wilcoxon matched pairs signed rank test com fabric No tratado como referência	No atractants
Pyrethroid insecticides maintain repellent effect on knock-down resistant populations of Aedes aegypti mosquitoes	Bowman etal	2018	Porto Rico	Field	F1-F2	2016		Yes	Deltamethrin	mutation kdr 1016 and 1534	População de Nova Orleans	investigação mutation kdr	5-10 day sugar fed adult females	Laboratory	Hands in Cage	Spatial	100	4	10	Permethrin		GT	ND	0,52% p.m.	ND	vests	Skin cleaned with ethanol before insecticide application	pouso contabilizado caso o mosquito mantenha Contact com o fabric por pelo menos 2 segundos	Human	ND.	6 volunteers . Temperature varied de 25,7˚C to 28,1˚C and UR varied de 67,4% to 88,0%	ND	ND	Permethrin	Yes	Yes	landing and feeding	statistical analysis control vs. treatment	Student’s t-test, Kruskal-Wallis equality-of-populations rank test, Wilcoxon rank sum test (Mann Whitney two sample statistic), and Wilcoxon matched pairs signed rank test com fabric No tratado como referência	No atractants
Pyrethroid insecticides maintain repellent effect on knock-down resistant populations of Aedes aegypti mosquitoes	Bowman etal	2018	Porto Rico	Field	F1-F2	2016		Yes	Deltamethrin	mutation kdr 1016 and 1534	População de Nova Orleans	investigação mutation kdr	5-10 day sugar fed adult females	Laboratory	Hands in Cage	Contact	100	4	10	Etofenprox		GT	ND	0,52% p.m.	ND	vests	Skin cleaned with ethanol before insecticide application	pouso contabilizado caso o mosquito mantenha Contact com o fabric por pelo menos 2 segundos	Human	ND.	7 volunteers . Temperature varied de 25,7˚C to 28,1˚C and UR varied de 67,4% to 88,0%	ND	ND	Etofenprox	Yes	Yes	landing and feeding	statistical analysis control vs. treatment	Student’s t-test, Kruskal-Wallis equality-of-populations rank test, Wilcoxon rank sum test (Mann Whitney two sample statistic), and Wilcoxon matched pairs signed rank test com fabric No tratado como referência	No atractants
Pyrethroid insecticides maintain repellent effect on knock-down resistant populations of Aedes aegypti mosquitoes	Bowman etal	2018	Porto Rico	Field	F1-F2			Yes	Deltamethrin	mutation kdr 1016 and 1534	População de Nova Orleans	investigação mutation kdr	5-10 day sugar fed adult females	Laboratory	Hands in Cage	Spatial	100	4	10	Etofenprox		GT	ND	0,52% p.m.	ND	vests	Skin cleaned with ethanol before insecticide application	pouso contabilizado caso o mosquito mantenha Contact com o fabric por pelo menos 2 segundos	Human	ND.	8 volunteers . Temperature varied de 25,7˚C to 28,1˚C and UR varied de 67,4% to 88,0%	ND	ND	Etofenprox	Yes	Yes	landing and feeding	statistical analysis control vs. treatment	Student’s t-test, Kruskal-Wallis equality-of-populations rank test, Wilcoxon rank sum test (Mann Whitney two sample statistic), and Wilcoxon matched pairs signed rank test com fabric No tratado como referência	No atractants
Laboratory and semi-field evaluations of two (transfluthrin) spatial repellent devices against Aedes aegypti (L.) (Diptera: Culicidae)	McPhatter etal	2017	liverpool	Laboratory	ND	ND	-	ND		ND	ND	ND	5-10 day sugar fed adult females	Laboratory	Special spatial assay	Spatial	20	5	10	Transfluthrin		Formulado	ND	0,40% and 1%	ND	liberado no ar	ND	No	Blood	No realizado	de 21C to 29C and 25% to 35% de UR	ND	ND	Transfluthrin	Yes	ND	Landing, probing and feeding	statistical analysis control vs. treatment	Statistical 2-way hypothesis	No calculado
Laboratory and semi-field evaluations of two (transfluthrin) spatial repellent devices against Aedes aegypti (L.) (Diptera: Culicidae)	McPhatter etal	2017	orlando	Laboratory	ND	ND	-	ND		ND	ND	ND	5-10 day sugar fed adult females	Field	Tent	Contact	200	ND	60	Transfluthrin		Formulado	ND	0,40% and 1%	ND	liberado no ar perto da entrada da tenda comercial	ND	ND	CO2	No realizado	assays between 8:00 and 11:00.	08:00 to 10:00	ND	Transfluthrin	Yes	ND	Captured insects	statistical analysis control vs. treatment	Statistical 3-way and 2-way hypothesis tests	No calculado
Pyrethroid resistance alters the blood-feeding behavior in Puerto Rican Aedes aegypti mosquitoes exposed to treated fabric	Agramonte etal	2017	Orlando	Laboratory	ND	1952	-	No		ND	Orlando	ND	5-10 day sugar fed adult females	Laboratory	Hands in Cage	Contact	60	6	15	DDT		GT	Acetone	7,2x10-5mg/cm2 to 2,6mg/cm2	ND	vests	ND	ND	Human	used femeas com avidez de picada selecionada através de armadilha de coleta com fluxo de ar	6 volunteers	ND	ND	DDT	Yes	No	Landing and feeding	statistical analysis control vs. treatment	Linear regression and Abbot	No calculado
Pyrethroid resistance alters the blood-feeding behavior in Puerto Rican Aedes aegypti mosquitoes exposed to treated fabric	Agramonte etal	2017	Orlando	Laboratory	ND	1952	-	No		ND	Orlando	ND	5-10 day sugar fed adult females	Laboratory	Hands in Cage	Contact	60	6	15	Deltamethrin		GT	Acetone	7,2x10-5mg/cm2 to 2,6mg/cm2	ND	vests	ND	ND	Human	used femeas com avidez de picada selecionada através de armadilha de coleta com fluxo de ar	6 volunteers	ND	ND	Deltamethrin	Yes	No	Landing and feeding	statistical analysis control vs. treatment	Linear regression and Abbot	No calculado
Pyrethroid resistance alters the blood-feeding behavior in Puerto Rican Aedes aegypti mosquitoes exposed to treated fabric	Agramonte etal	2017	Orlando	Laboratory	ND	1952	-	No		ND	Orlando	ND	5-10 day sugar fed adult females	Laboratory	Hands in Cage	Contact	60	6	15	Etofenprox		GT	Acetone	7,2x10-5mg/cm2 to 2,6mg/cm2	ND	vests	ND	ND	Human	used femeas com avidez de picada selecionada através de armadilha de coleta com fluxo de ar	6 volunteers	ND	ND	Etofenprox	Yes	No	Landing and feeding	statistical analysis control vs. treatment	Linear regression and Abbot	No calculado
Pyrethroid resistance alters the blood-feeding behavior in Puerto Rican Aedes aegypti mosquitoes exposed to treated fabric	Agramonte etal	2017	Orlando	Laboratory	ND	1952	-	No		ND	Orlando	ND	5-10 day sugar fed adult females	Laboratory	Hands in Cage	Contact	60	6	15	Permethrin		GT	Acetone	7,2x10-5mg/cm2 to 2,6mg/cm2	ND	vests	ND	ND	Human	used femeas com avidez de picada selecionada através de armadilha de coleta com fluxo de ar	6 volunteers	ND	ND	Permethrin	Yes	No	Landing and feeding	statistical analysis control vs. treatment	Linear regression and Abbot	No calculado
Pyrethroid resistance alters the blood-feeding behavior in Puerto Rican Aedes aegypti mosquitoes exposed to treated fabric	Agramonte etal	2017	Porto Rico	Field	F5 to F8	2012	-	Yes	Permethrin and etofempros	ND	Orlando	ND	5-10 day sugar fed adult females	Laboratory	Hands in Cage	Contact	60	6	15	DDT		GT	Acetone	7,2x10-5mg/cm2 to 2,6mg/cm2	ND	vests	ND	ND	Human	used femeas com avidez de picada selecionada através de armadilha de coleta com fluxo de ar	6 volunteers	ND	ND	DDT	Yes	Yes	Landing and feeding	statistical analysis control vs. treatment	Linear regression and Abbot	No calculado
Pyrethroid resistance alters the blood-feeding behavior in Puerto Rican Aedes aegypti mosquitoes exposed to treated fabric	Agramonte etal	2017	Porto Rico	Field	F5 to F8	2012	-	Yes	Permethrin and etofempros	ND	Orlando	ND	5-10 day sugar fed adult females	Laboratory	Hands in Cage	Contact	60	6	15	Deltamethrin		GT	Acetone	7,2x10-5mg/cm2 to 2,6mg/cm2	ND	vests	ND	ND	Human	used femeas com avidez de picada selecionada através de armadilha de coleta com fluxo de ar	6 volunteers	ND	ND	Deltamethrin	Yes	Yes	Landing and feeding	statistical analysis control vs. treatment	Linear regression and Abbot	No calculado
Pyrethroid resistance alters the blood-feeding behavior in Puerto Rican Aedes aegypti mosquitoes exposed to treated fabric	Agramonte etal	2017	Porto Rico	Field	F5 to F8	2012	-	Yes	Permethrin and etofempros	ND	Orlando	ND	5-10 day sugar fed adult females	Laboratory	Hands in Cage	Contact	60	6	15	Etofenprox		GT	Acetone	7,2x10-5mg/cm2 to 2,6mg/cm2	ND	vests	ND	ND	Human	used femeas com avidez de picada selecionada através de armadilha de coleta com fluxo de ar	6 volunteers	ND	ND	Etofenprox	Yes	Yes	Landing and feeding	statistical analysis control vs. treatment	Linear regression and Abbot	No calculado
Pyrethroid resistance alters the blood-feeding behavior in Puerto Rican Aedes aegypti mosquitoes exposed to treated fabric	Agramonte etal	2017	Porto Rico	Field	F5 to F8	2012	-	Yes	Permethrin and etofempros	ND	Orlando	ND	5-10 day sugar fed adult females	Laboratory	Hands in Cage	Contact	60	6	15	Permethrin		GT	Acetone	7,2x10-5mg/cm2 to 2,6mg/cm2	ND	vests	ND	ND	Human	used femeas com avidez de picada selecionada através de armadilha de coleta com fluxo de ar	6 volunteers	ND	ND	Permethrin	Yes	Yes	Landing and feeding	statistical analysis control vs. treatment	Linear regression and Abbot	No calculado
Evaluation of Clove Oil, Icaridin, and Transfluthrin for Spatial Repellent Effects in Three Tests Systems Against the Aedes aegypti (Diptera: Culicidae)	Nentwig etal	2016	ND	Laboratory	ND	ND	-	No		ND	ND	ND	5-10 day sugar fed adult females	Laboratory	Y-olfactometer	Spatial	25	3	0.5	Transfluthrin		GT	Ethanol	0,0003mg to 0,03mg	ND	spray	Insects tested without repellent	Yes	Human	ND	ND	ND	ND	Transfluthrin	Yes	No	Escape	statistical analysis control vs. treatment	one-sided Student’s t-test	No calculado
Evaluation of Clove Oil, Icaridin, and Transfluthrin for Spatial Repellent Effects in Three Tests Systems Against the Aedes aegypti (Diptera: Culicidae)	Nentwig etal	2016	ND	Laboratory	ND	ND	-	No		ND	ND	ND	5-10 day sugar fed adult females	Laboratory	Special cages	Spatial	200	3	15	Transfluthrin		GT	Ethanol	0,0003mg to 0,03mg	ND	filter paper	Insects tested without repellent	Yes	Human	ND	ND	ND	ND	Transfluthrin	Yes	No	Escape	statistical analysis control vs. treatment	one-sided Student’s t-test	No calculado
Evaluation of Clove Oil, Icaridin, and Transfluthrin for Spatial Repellent Effects in Three Tests Systems Against the Aedes aegypti (Diptera: Culicidae)	Nentwig etal	2016	ND	Laboratory	ND	ND	-	No		ND	ND	ND	5-10 day sugar fed adult females	Laboratory	House Walls	Spatial	200	3	15	Transfluthrin		GT	Ethanol	0,0003mg to 0,03mg	ND	filter paper	Insects tested without repellent	Yes	Human	ND	ND	ND	ND	Transfluthrin	Yes	No	Escape	statistical analysis control vs. treatment	one-sided Student’s t-test	No calculado
Personal Protection of Permethrin-Treated Clothing against Aedes aegypti, the Vector of Dengue and Zika Virus, in the Laboratory	Orsborne etal	2016	Lab sucPer	Laboratory	ND	1926	-	No		ND	ND	ND	5-10 day sugar fed adult females	Laboratory	Hands in Cage	Contact	30	10	2	Permethrin		GT	ND	542mg/m2	ND	vests	Skin cleaned with ethanol before insecticide application	Yes	Human	mão com luva colocada dentro da gaiola. se menos de 10 pousos and sondagem ocorrecem em 30 segundos, mosquitos eram descartados	ND	ND	ND	Permethrin	Yes	No	Landing and probing	statistical analysis control vs. treatment	generalised linear model (GLM) foi colocada em distribuição binominal com regressão logistica	No calculado
Personal Protection of Permethrin-Treated Clothing against Aedes aegypti, the Vector of Dengue and Zika Virus, in the Laboratory	Orsborne etal	2016	GC sucPer	Laboratory	ND	2008	-	Yes	Pyrethroid, carbamatos, DDT	mutation kdr(frequência de 70%)	população de Laboratory suscetivel to Permethrin	ND	5-10 day sugar fed adult females	Laboratory	Hands in Cage	Spatial	30	10	2	Permethrin		GT	ND	542mg/m2	ND	vests	Skin cleaned with ethanol before insecticide application	Yes	Human	mão com luva colocada dentro da gaiola. se menos de 10 pousos and sondagem ocorrecem em 30 segundos, mosquitos eram descartados	ND	ND	ND	Permethrin	Yes	Yes	Landing and probing	statistical analysis control vs. treatment	generalised linear model (GLM) foi colocada em distribuição binominal com regressão logistica	No calculado
Personal Protection of Permethrin-Treated Clothing against Aedes aegypti, the Vector of Dengue and Zika Virus, in the Laboratory	Orsborne etal	2016	ND	ND	ND	ND	-	ND		ND	ND	ND	5-10 day sugar fed adult females	Laboratory	House Walls	Contact	30	12	15	Permethrin		GT	ND	542mg/m2	ND	vests	Skin cleaned with ethanol before insecticide application	ND	Human	ND	12 volunteers. Temperature de 25°C ± 2°C and UR de 75% ± 10%	ND	ND	Permethrin	No	ND	Landing and probing	statistical analysis control vs. treatment	generalised linear model (GLM) foi colocada em distribuição binominal com regressão logistica	No calculado
Personal Protection of Permethrin-Treated Clothing against Aedes aegypti, the Vector of Dengue and Zika Virus, in the Laboratory	Orsborne etal	2016	ND	ND	ND	ND	-	ND		ND	ND	ND	5-10 day sugar fed adult females	Laboratory	House Walls	Spatial	30	12	15	Permethrin		GT	ND	542mg/m2	ND	vests	Skin cleaned with ethanol before insecticide application	ND	Human	ND	12 volunteers. Temperature de 25°C ± 2°C and UR de 75% ± 10%	ND	ND	Permethrin	Yes	ND	Landing and probing	statistical analysis control vs. treatment	generalised linear model (GLM) foi colocada em distribuição binominal com regressão logistica	No calculado
Semi-Field Evaluation of Metofluthrin-Impregnated Nets on Host-Seeking Aedes aegypti and Anopheles dirus	Ponlawat etal	2016	ND	Laboratory	ND	ND	-	ND		ND	ND	ND	5-10 day sugar fed adult females	Field	Tent	Spatial	150	4	120	Metofluthrin		Formulado	ND	0.05	ND	net	Impregnated tissue severely used beffore assay	ND	Human	ND	experimento ocorria between 8h and 10h, Temperature media de 28,1C ( 20,8C to 40,2C) and UR media de 59,5% ( 29,8% to 98,2%).	08:00 to 10:00	ND	Metofluthrin	No	No	SAI	statistical analysis control vs. treatment	Wilcoxon signed rank test	No calculado
Insensitivity to the spatial repellent action of transfluthrin in Aedes aegypti: to heritable trait associated with decreased insecticide susceptibility	Wagman etal	2015	pop de Orange Walk Town em Belize	Field	F0 to F9	ND	18°04.938’N, 88°33.390’W	No			No used	Metodologia CDC, investigação mutation kdr	5-10 day sugar fed adult females	Laboratory	HITSS	Spatial	20	9	10	Transfluthrin		GT	Acetone	1,35mg/m3	ND	net	Impregnated material prepared 15min before experiment	Yes	No atranctants used	No atractants	ND	ND	ND	Transfluthrin	Yes	No	SAI	statistical analysis control vs. treatment	non-parametric signed rank test, Student’s t-test and ANOVA with Dunnett’s test for multiple comparisons	No calculado
Insensitivity to the spatial repellent action of transfluthrin in Aedes aegypti: to heritable trait associated with decreased insecticide susceptibility	Wagman etal	2015	pop de Orange Walk Town em Belize	Field	F0 to F9	ND	18°04.938’N, 88°33.390’W	No			No used	Metodologia CDC, investigação mutation kdr	5-10 day sugar fed adult females	Laboratory	HITSS	Spatial	20	14	10	Transfluthrin		GT	Acetone	1,35mg/m3	ND	net	Impregnated material prepared 15min before experiment	Yes	No atranctants used	No atractants	ND	ND	ND	Transfluthrin	Yes	No	SAI	statistical analysis control vs. treatment	non-parametric signed rank test, Student’s t-test and ANOVA with Dunnett’s test for multiple comparisons	No calculado
Insensitivity to the spatial repellent action of transfluthrin in Aedes aegypti: to heritable trait associated with decreased insecticide susceptibility	Wagman etal	2015	pop de Orange Walk Town em Belize	Field	F0 to F9	ND	18°04.938’N, 88°33.390’W	No			No used	Metodologia CDC, investigação mutation kdr	5-10 day sugar fed adult females	Laboratory	HITSS	Spatial	15	2	10	Transfluthrin		GT	Acetone	1,35mg/m3	ND	net	Impregnated material prepared 15min before experiment	Yes	No atranctants used	No atractants	ND	ND	ND	Transfluthrin	No	No	SAI	statistical analysis control vs. treatment	non-parametric signed rank test, Student’s t-test and ANOVA with Dunnett’s test for multiple comparisons	No calculado
Insensitivity to the spatial repellent action of transfluthrin in Aedes aegypti: to heritable trait associated with decreased insecticide susceptibility	Wagman etal	2015	pop de Orange Walk Town em Belize	Field	F0 to F9	ND	18°04.938’N, 88°33.390’W	No			No used	Metodologia CDC, investigação mutation kdr	5-10 day sugar fed adult females	Laboratory	HITSS	Spatial	9	7	10	Transfluthrin		GT	Acetone	1,35mg/m3	ND	net	Impregnated material prepared 15min before experiment	Yes	No atranctants used	No atractants	ND	ND	ND	Transfluthrin	Yes	No	SAI	statistical analysis control vs. treatment	non-parametric signed rank test, Student’s t-test and ANOVA with Dunnett’s test for multiple comparisons	No calculado
Insensitivity to the spatial repellent action of transfluthrin in Aedes aegypti: to heritable trait associated with decreased insecticide susceptibility	Wagman etal	2015	pop de Orange Walk Town em Belize	Field	F0 to F9	ND	18°04.938’N, 88°33.390’W	No			No used	Metodologia CDC, investigação mutation kdr	5-10 day sugar fed adult females	Laboratory	HITSS	Spatial	19	7	10	Transfluthrin		GT	Acetone	1,35mg/m3	ND	net	Impregnated material prepared 15min before experiment	Yes	No atranctants used	No atractants	ND	ND	ND	Transfluthrin	No	No	SAI	statistical analysis control vs. treatment	non-parametric signed rank test, Student’s t-test and ANOVA with Dunnett’s test for multiple comparisons	No calculado
Insensitivity to the spatial repellent action of transfluthrin in Aedes aegypti: to heritable trait associated with decreased insecticide susceptibility	Wagman etal	2015	pop de Orange Walk Town em Belize	Field	F0 to F9	ND	18°04.938’N, 88°33.390’W	No			No used	Metodologia CDC, investigação mutation kdr	5-10 day sugar fed adult females	Laboratory	HITSS	Spatial	20	8	10	Transfluthrin		GT	Acetone	1,35mg/m3	ND	net	Impregnated material prepared 15min before experiment	Yes	No atranctants used	No atractants	ND	ND	ND	Transfluthrin	No	No	SAI	statistical analysis control vs. treatment	non-parametric signed rank test, Student’s t-test and ANOVA with Dunnett’s test for multiple comparisons	No calculado
Insensitivity to the spatial repellent action of transfluthrin in Aedes aegypti: to heritable trait associated with decreased insecticide susceptibility	Wagman etal	2015	pop de Orange Walk Town em Belize selecionada para o comportamento de repelencia	Laboratory	F0 to F9	ND	-	No			No used	Metodologia CDC, investigação mutation kdr	5-10 day sugar fed adult females	Laboratory	HITSS	Spatial	20	9	10	Transfluthrin		GT	Acetone	1,35mg/m3	ND	net	Impregnated material prepared 15min before experiment	Yes	No atranctants used	No atractants	ND	ND	ND	Transfluthrin	Yes	No	SAI	statistical analysis control vs. treatment	non-parametric signed rank test, Student’s t-test and ANOVA with Dunnett’s test for multiple comparisons	No calculado
Insensitivity to the spatial repellent action of transfluthrin in Aedes aegypti: to heritable trait associated with decreased insecticide susceptibility	Wagman etal	2015	pop de Orange Walk Town em Belize selecionada para o comportamento de repelencia	Laboratory	F0 to F9	ND	-	No			No used	Metodologia CDC, investigação mutation kdr	5-10 day sugar fed adult females	Laboratory	HITSS	Spatial	20	9	10	Transfluthrin		GT	Acetone	1,35mg/m3	ND	net	Impregnated material prepared 15min before experiment	Yes	No atranctants used	No atractants	ND	ND	ND	Transfluthrin	Yes	No	SAI	statistical analysis control vs. treatment	non-parametric signed rank test, Student’s t-test and ANOVA with Dunnett’s test for multiple comparisons	No calculado
Permethrin-Treated Clothing as Protection against the Dengue Vector, Aedes aegypti: Extent and Duration of Protection	Banks etal	2015	população de referencia de suscetibilidade coletada originalmente da Africa	Laboratory	ND	1926	-	No			população de referencia de suscetibilidade coletada originalmente da Africa em 1926	ND	5-10 day sugar fed adult females	Laboratory	Hands in Cage	Contact	30	10	1	Permethrin		GT	Non identified polimer	0.5% m/m	ND	Factory-dipped clothing	Skin cleaned with ethanol before insecticide application	ND	Human	aproximado o antebraço da gaiola por 30 segundos. se tivesse menos de 10 pousos, trocavam os mosquitos	ND	ND	DEET	Permethrin	Yes	No	Landing	statistical analysis control vs. treatment	teste post hoc LSD	No calculado
Permethrin-Treated Clothing as Protection against the Dengue Vector, Aedes aegypti: Extent and Duration of Protection	Banks etal	2015	população de referencia de suscetibilidade coletada originalmente da Africa	Laboratory	ND	1926	-	No			população de referencia de suscetibilidade coletada originalmente da Africa em 1926	ND	5-10 day sugar fed adult females	Laboratory	Hands in Cage	Contact	30	10	1	Permethrin		GT	Non identified polimer	0.5% m/m	ND	Micro-encapsulated	Skin cleaned with ethanol before insecticide application	ND	Human	aproximado o antebraço da gaiola por 30 segundos. se tivesse menos de 10 pousos, trocavam os mosquitos	ND	ND	DEET	Permethrin	Yes	No	Landing	statistical analysis control vs. treatment	teste post hoc LSD	No calculado
Permethrin-Treated Clothing as Protection against the Dengue Vector, Aedes aegypti: Extent and Duration of Protection	Banks etal	2015	população de referencia de suscetibilidade coletada originalmente da Africa	Laboratory	ND	1926	-	No			população de referencia de suscetibilidade coletada originalmente da Africa em 1926	ND	5-10 day sugar fed adult females	Laboratory	Hands in Cage	Contact	30	10	1	Permethrin		GT	Non identified polimer	0.5% m/m	ND	Factory-dipped school uniform	Skin cleaned with ethanol before insecticide application	ND	Human	aproximado o antebraço da gaiola por 30 segundos. se tivesse menos de 10 pousos, trocavam os mosquitos	ND	ND	DEET	Permethrin	Yes	No	Landing	statistical analysis control vs. treatment	teste post hoc LSD	No calculado
Behavioral responses of Aedes aegypti, Aedes albopictus, Culex quinquefasciatus, andAnopheles minimus against varieds synthetic and natural repellent compounds	Sathantriphop etal	2014	USDA	Laboratory	ND	mais de 40 anos em lab	-	ND		ND	ND	ND	2-4 day sugar fed adult females	Laboratory	Excitorepellency Chamber	Contact	15	4	30	Deltamethrin		GT	Acetone and silicon oil	0,025g/m2	ND	filter paper	ND	Yes	No atranctants used	No atractants	8:00 and 16:30	08:00 to 18:00	DEET + Picardine	Deltamethrin	Yes	ND	% escape	statistical analysis control vs. treatment	análise de sobrevivencia de Kaplan-Meier usando o escape dos insetos para calcular tempo de escape. Para % de escape, analise por ranqueamento em log. % corrigida de escape por formula de Abbot	0.466
Behavioral responses of Aedes aegypti, Aedes albopictus, Culex quinquefasciatus, andAnopheles minimus against varieds synthetic and natural repellent compounds	Sathantriphop etal	2014	USDA	Laboratory	ND	mais de 40 anos em lab	-	ND		ND	ND	ND	2-4 day sugar fed adult females	Laboratory	Excitorepellency Chamber	Spatial	15	4	30	Deltamethrin		GT	Acetone and silicon oil	0,025g/m2	ND	filter paper	ND	Yes	No atranctants used	No atractants	8:00 and 16:30	08:00 to 18:00	DEET + Picardine	Deltamethrin	No	ND	% escape	statistical analysis control vs. treatment	análise de sobrevivencia de Kaplan-Meier usando o escape dos insetos para calcular tempo de escape. Para % de escape, analise por ranqueamento em log. % corrigida de escape por formula de Abbot	0
Behavioral responses of Aedes aegypti, Aedes albopictus, Culex quinquefasciatus, andAnopheles minimus against varieds synthetic and natural repellent compounds	Sathantriphop etal	2014	USDA	Laboratory	ND	mais de 40 anos em lab	-	ND		ND	ND	ND	2-4 day sugar fed adult females	Laboratory	Excitorepellency Chamber	Contact	15	4	30	Permethrin		GT	Acetone and silicon oil	0,5g/m2	ND	filter paper	ND	Yes	No atranctants used	No atractants	8:00 and 16:30	08:00 to 18:00	DEET + Picardine	Permethrin	Yes	ND	% escape	statistical analysis control vs. treatment	análise de sobrevivencia de Kaplan-Meier usando o escape dos insetos para calcular tempo de escape. Para % de escape, analise por ranqueamento em log. % corrigida de escape por formula de Abbot	0.241
Behavioral responses of Aedes aegypti, Aedes albopictus, Culex quinquefasciatus, andAnopheles minimus against varieds synthetic and natural repellent compounds	Sathantriphop etal	2014	USDA	Laboratory	ND	mais de 40 anos em lab	-	ND		ND	ND	ND	2-4 day sugar fed adult females	Laboratory	Excitorepellency Chamber	Spatial	15	4	30	Permethrin		GT	Acetone and silicon oil	0,5g/m2	ND	filter paper	ND	Yes	No atranctants used	No atractants	8:00 and 16:30	08:00 to 18:00	DEET + Picardine	Permethrin	No	ND	% escape	statistical analysis control vs. treatment	análise de sobrevivencia de Kaplan-Meier usando o escape dos insetos para calcular tempo de escape. Para % de escape, analise por ranqueamento em log. % corrigida de escape por formula de Abbot	0
Knockdown and repellent effect of permethrin-impregnated army uniform cloth against Aedes aegypti after different cycles of washings	Sukumaran	2014	ND	ND	ND	ND	ND	ND		ND	ND	ND	5-10 day sugar fed adult females	Laboratory	Hands in Cage	Contact	50	6	5	Permethrin		GT	ND	0,125mg/cm2	ND	vests	ND	ND	Human	ND	25°C ± 2 °C and UR de 75% ± 10 %	ND	ND	Permethrin	Yes	ND	Landing	statistical analysis control vs. treatment	one way ANOVA	No calculado
Contact irritant responses of Aedes aegypti Using sublethal concentration and focal application of pyrethroid chemicals	Manda etal	2013	PERU (Iquitos )	Field	F2 to F5	ND	-	No		ND	-	OMS test	2-4 day sugar fed adult females	Field	House Walls	Contact	100	4	20	Alpha-Cypermethrin		GT	Acetone	0,015 g/m2 and 0,03 g/m2	ND	fabric	Climatization	Yes	Human	ND	de 6:00 as 18:00	ND	ND	Alpha-Cypermethrin	No	No	% escape	statistical analysis control vs. treatment	one-way ANOVA and Student Newman Keuls (SNK) tests	2,9% to 13,2%
Contact irritant responses of Aedes aegypti Using sublethal concentration and focal application of pyrethroid chemicals	Manda etal	2013	PERU (Iquitos )	Field	F2 to F5	ND	-	No		ND	-	OMS test	5-10 day sugar fed adult females	Laboratory	Excitorepellency Chamber	Contact	20	6	20	Alpha-Cypermethrin		GT	Acetone	0,015 g/m2 and 0,03 g/m2	ND	fabric	Climatization	Yes	No atranctants used		de 28C to 30C and de 50% to 60% de UR	ND	ND	Alpha-Cypermethrin	Yes	No	% escape	statistical analysis control vs. treatment	Scheffe	0% to 100% (± 0%)
Contact irritant responses of Aedes aegypti Using sublethal concentration and focal application of pyrethroid chemicals	Manda etal	2013	PERU (Iquitos )	Field	F2 to F5	ND	-	No		ND	-	OMS test	5-10 day sugar fed adult females	Laboratory	Excitorepellency Chamber	Contact	20	6	20	Lambda-Cyhalothrin		GT	Acetone	0,015 g/m2 and 0,03 g/m2	ND	fabric	Climatization	Yes	No atranctants used		de 28C to 30C and de 50% to 60% de UR	ND	ND	Lambda-Cyhalothrin	Yes	No	% escape	statistical analysis control vs. treatment	Scheffe	0% to 25% (± 25%)
Contact irritant responses of Aedes aegypti Using sublethal concentration and focal application of pyrethroid chemicals	Manda etal	2013	PERU (Iquitos )	Field	F2 to F5	ND	-	No		ND	-	OMS test	5-10 day sugar fed adult females	Laboratory	Excitorepellency Chamber	Contact	20	6	20	Deltamethrin		GT	Acetone	0,015 g/m2 and 0,03 g/m2	ND	fabric	Climatization	Yes	No atranctants used		de 28C to 30C and de 50% to 60% de UR	ND	ND	Deltamethrin	Yes	No	% escape	statistical analysis control vs. treatment	Scheffe	0% to 7% (± 7%)
Contact irritant responses of Aedes aegypti Using sublethal concentration and focal application of pyrethroid chemicals	Manda etal	2013	THAI (pu Teuy)	Field	F0 to F5	ND	-	Yes	DDT	ND	-	OMS test	2-4 day sugar fed adult females	Field	House Walls	Contact	100	5	30	Alpha-Cypermethrin		GT	Ethanol	0,015 g/m2 and 0,03 g/m2	ND	fabric	Climatization	Yes	Human	ND	de 6:00 as 18:00	ND	ND	Alpha-Cypermethrin	No	No	% escape	statistical analysis control vs. treatment	one-way ANOVA e Student Newman Keuls (SNK) tests	29,3% and 51,4%
Oviposition and olfaction responses of Aedes aegypti mosquitoes to insecticides	Canyon	2013	ND	ND	ND	ND	-	ND		ND	No especificada	ND	2-4 day sugar fed adult females	Laboratory	Oviposition assay	Contact	ND	5	ND	Temephos		GT	Ethanol	0,193mg/L	ND	ND	ND	ND	No atranctants used	No atractants	Temperature de 25ºC ± 1ºC and 60% ± 5% UR	ND	ND	Temephos	No	ND	Oviposition	statistical analysis control vs. treatment	teste de Mann-Whitney	No atractants
Oviposition and olfaction responses of Aedes aegypti mosquitoes to insecticides	Canyon	2013	ND	ND	ND	ND	-	ND		ND	No especificada	ND	2-4 day sugar fed adult females	Laboratory	Oviposition assay	Contact	ND	5	ND	Malathion		GT	Ethanol	1,042mg/L	ND	ND	ND	ND	No atranctants used	No atractants	Temperature de 25ºC ± 1ºC and 60% ± 5% UR	ND	ND	Malathion	No	ND	Oviposition	statistical analysis control vs. treatment	teste de Mann-Whitney	No atractants
Oviposition and olfaction responses of Aedes aegypti mosquitoes to insecticides	Canyon	2013	ND	ND	ND	ND	-	ND		ND	No especificada	ND	2-4 day sugar fed adult females	Laboratory	Oviposition assay	Contact	ND	5	ND	Permethrin		GT	Ethanol	0,0093mg/L	ND	ND	ND	ND	No atranctants used	No atractants	Temperature de 25ºC ± 1ºC and 60% ± 5% UR	ND	ND	Permethrin	No	ND	Oviposition	statistical analysis control vs. treatment	teste de Mann-Whitney	No atractants
Oviposition and olfaction responses of Aedes aegypti mosquitoes to insecticides	Canyon	2013	ND	ND	ND	ND	-	ND		ND	No especificada	ND	ND	Laboratory	Y-olfactometer	Spatial	20	10	ND	Temephos		GT	Ethanol	0,193mg/L	ND	ND	ND	ND	No atranctants used	No atractants	Temperature de 25ºC ± 1ºC and 60% ± 5% UR	ND	ND	Temephos	No	ND	% escape	statistical analysis control vs. treatment	teste de Mann-Whitney	No atractants
Oviposition and olfaction responses of Aedes aegypti mosquitoes to insecticides	Canyon	2013	ND	ND	ND	ND	-	ND		ND	No especificada	ND	ND	Laboratory	Y-olfactometer	Spatial	20	10	ND	Malathion		GT	Ethanol	1,042mg/L	ND	ND	ND	ND	No atranctants used	No atractants	Temperature de 25ºC ± 1ºC and 60% ± 5% UR	ND	ND	Malathion	No	ND	% escape	statistical analysis control vs. treatment	teste de Mann-Whitney	No atractants
Oviposition and olfaction responses of Aedes aegypti mosquitoes to insecticides	Canyon	2013	ND	ND	ND	ND	-	ND		ND	No especificada	ND	ND	Laboratory	Y-olfactometer	Spatial	20	10	ND	Permethrin		GT	Ethanol	0,0093mg/L	ND	ND	ND	ND	No atranctants used	No atractants	Temperature de 25ºC ± 1ºC and 60% ± 5% UR	ND	ND	Permethrin	No	ND	% escape	statistical analysis control vs. treatment	teste de Mann-Whitney	No atractants
Synergistic insecticidal and repellent effects of combined pyrethroid and repellent-impregnated bed nets using to novel long-lasting polymer-coating multi-layer technique	Faulde etal	2012	Berlin	Laboratory	ND	mais de 40 anos	-	ND			ND	ND	5-10 day sugar fed adult females	Laboratory	Hands in Cage	Contact	400	ND	5	Permethrin		GT	ND	1,208g/m2 to 2,296g/m2	ND	cotton net	ND	No	Human	ND	27C and 70% de UR	ND	DEET	Permethrin	Yes	ND	Landind and probing	statistical analysis control vs. treatment	one-sided t test	ND
Synergistic insecticidal and repellent effects of combined pyrethroid and repellent-impregnated bed nets using to novel long-lasting polymer-coating multi-layer technique	Faulde etal	2012	Berlin	Laboratory	ND	mais de 40 anos	-	ND			ND	ND	5-10 day sugar fed adult females	Laboratory	Hands in Cage	Spatial	400	ND	5	Permethrin		GT	ND	1,208g/m2 to 2,296g/m2	ND	cotton net	ND	No	Human	ND	27C and 70% de UR	ND	DEET	Permethrin	No	ND	Landind and probing	statistical analysis control vs. treatment	one-sided t test	ND
Synergistic insecticidal and repellent effects of combined pyrethroid and repellent-impregnated bed nets using to novel long-lasting polymer-coating multi-layer technique	Faulde etal	2012	Berlin	Laboratory	ND	mais de 40 anos	-	ND			ND	ND	5-10 day sugar fed adult females	Laboratory	Hands in Cage	Contact	400	ND	5	Permethrin		GT	ND	8 to 11 g/m2	ND	cotton net	ND	No	Human	ND	27C and 70% de UR	ND	DEET	Permethrin	No	ND	Landind and probing	statistical analysis control vs. treatment	one-sided t test	ND
Synergistic insecticidal and repellent effects of combined pyrethroid and repellent-impregnated bed nets using to novel long-lasting polymer-coating multi-layer technique	Faulde etal	2012	Berlin	Laboratory	ND	mais de 40 anos	-	ND			ND	ND	5-10 day sugar fed adult females	Laboratory	Hands in Cage	Spatial	400	ND	5	Permethrin		GT	ND	8 to 11 g/m2	ND	cotton net	ND	No	Human	ND	27C and 70% de UR	ND	DEET	Permethrin	No	ND	Landind and probing	statistical analysis control vs. treatment	one-sided t test	ND
Synergistic insecticidal and repellent effects of combined pyrethroid and repellent-impregnated bed nets using to novel long-lasting polymer-coating multi-layer technique	Faulde etal	2012	Berlin	Laboratory	ND	mais de 40 anos	-	ND			ND	ND	5-10 day sugar fed adult females	Laboratory	Hands in Cage	Contact	400	ND	5	Etofenprox		GT	ND	2,136g/m2 to 720g/m2	ND	cotton net	ND	No	Human	ND	27C and 70% de UR	ND	DEET	Etofenprox	Yes	ND	Landind and probing	statistical analysis control vs. treatment	one-sided t test	ND
Synergistic insecticidal and repellent effects of combined pyrethroid and repellent-impregnated bed nets using to novel long-lasting polymer-coating multi-layer technique	Faulde etal	2012	Berlin	Laboratory	ND	mais de 40 anos	-	ND			ND	ND	5-10 day sugar fed adult females	Laboratory	Hands in Cage	Spatial	400	ND	5	Etofenprox		GT	ND	2,136g/m2 to 720g/m2	ND	cotton net	ND	No	Human	ND	27C and 70% de UR	ND	DEET	Etofenprox	Yes	ND	Landind and probing	statistical analysis control vs. treatment	one-sided t test	ND
Host feeding responses of Aedes aegypti (L.) exposed to deltamethrin	Boonyuan etal	2011	pop da vila de Pu Teuy Thailandia	Field	F1 to F3	ND	-	No			Not used	OMS test	5-10 day sugar fed adult females	Laboratory	Excitorepellency Chamber	Contact	25	4	60	Deltamethrin		GT	Acetone and silicon oil	2ml/cm2	DL50	filter paper	ND	ND	No atranctants used	No realizado	assays ocorreram between 8h and 18h com Temperature de 25±5°C, UR de 80±10%	08:00 to 18:00	ND	Deltamethrin	Yes	No	% de escape	statistical analysis control vs. treatment	metodo de ranquemento em log	de 0% to 3,75%
Host feeding responses of Aedes aegypti (L.) exposed to deltamethrin	Boonyuan etal	2011	pop da vila de Pu Teuy Thailandia	Field	F1 to F3	ND	-	No			Not used	OMS test	5-10 day sugar fed adult females	Laboratory	Excitorepellency Chamber	Contact	25	4	60	Deltamethrin		GT	Acetone and silicon oil	2ml/cm2	DL50	filter paper	ND	ND	Mice	No realizado	assays ocorreram between 8h and 18h com Temperature de 25±5°C, UR de 80±10%	08:00 to 18:00	ND	Deltamethrin	Yes	No	% de escape	statistical analysis control vs. treatment	metodo de ranquemento em log	de 0% to 4,10%
Host feeding responses of Aedes aegypti (L.) exposed to deltamethrin	Boonyuan etal	2011	pop da vila de Pu Teuy Thailandia	Field	F1 to F3	ND	-	No			Not used	OMS test	5-10 day sugar fed adult females	Laboratory	Excitorepellency Chamber	Spatial	25	4	60	Deltamethrin		GT	Acetone and silicon oil	2ml/cm2	DL50	filter paper	ND	ND	No atranctants used	No realizado	assays ocorreram between 8h and 18h com Temperature de 25±5°C, UR de 80±10%	08:00 to 18:00	ND	Deltamethrin	No	No	% de escape	statistical analysis control vs. treatment	metodo de ranquemento em log	0
Host feeding responses of Aedes aegypti (L.) exposed to deltamethrin	Boonyuan etal	2011	pop da vila de Pu Teuy Thailandia	Field	F1 to F3	ND	-	No			Not used	OMS test	5-10 day sugar fed adult females	Laboratory	Excitorepellency Chamber	Spatial	25	4	60	Deltamethrin		GT	Acetone and silicon oil	2ml/cm2	DL50	filter paper	ND	ND	Mice	No realizado	assays ocorreram between 8h and 18h com Temperature de 25±5°C, UR de 80±10%	08:00 to 18:00	ND	Deltamethrin	No	No	% de escape	statistical analysis control vs. treatment	metodo de ranquemento em log	0
Host feeding responses of Aedes aegypti (L.) exposed to deltamethrin	Boonyuan etal	2011	pop da vila de Pu Teuy Thailandia	Field	F1 to F3	ND	-	No			Not used	OMS test	5-10 day sugar fed adult females	Laboratory	Excitorepellency Chamber	Contact	25	4	60	Deltamethrin		GT	Acetone and silicon oil	2ml/cm2	DL50	filter paper	ND	ND	No atranctants used	No realizado	assays ocorreram between 8h and 18h com Temperature de 25±5°C, UR de 80±10%	08:00 to 18:00	ND	Deltamethrin	Yes	No	% de escape	statistical analysis control vs. treatment	metodo de ranquemento em log	de 0% to 3,75%
Host feeding responses of Aedes aegypti (L.) exposed to deltamethrin	Boonyuan etal	2011	pop da vila de Pu Teuy Thailandia	Field	F1 to F3	ND	-	No			Not used	OMS test	5-10 day sugar fed adult females	Laboratory	Excitorepellency Chamber	Contact	25	4	60	Deltamethrin		GT	Acetone and silicon oil	2ml/cm2	DL50	filter paper	ND	ND	Mice	No realizado	assays ocorreram between 8h and 18h com Temperature de 25±5°C, UR de 80±10%	08:00 to 18:00	ND	Deltamethrin	Yes	No	% de escape	statistical analysis control vs. treatment	metodo de ranquemento em log	de 0% to 2,30%
Host feeding responses of Aedes aegypti (L.) exposed to deltamethrin	Boonyuan etal	2011	pop da vila de Pu Teuy Thailandia	Field	F1 to F3	ND	-	No			Not used	OMS test	5-10 day sugar fed adult females	Laboratory	Excitorepellency Chamber	Spatial	25	4	60	Deltamethrin		GT	Acetone and silicon oil	2ml/cm2	DL50	filter paper	ND	ND	No atranctants used	No realizado	assays ocorreram between 8h and 18h com Temperature de 25±5°C, UR de 80±10%	08:00 to 18:00	ND	Deltamethrin	Yes	No	% de escape	statistical analysis control vs. treatment	metodo de ranquemento em log	0
Host feeding responses of Aedes aegypti (L.) exposed to deltamethrin	Boonyuan etal	2011	pop da vila de Pu Teuy Thailandia	Field	F1 to F3	ND	-	No			Not used	OMS test	5-10 day sugar fed adult females	Laboratory	Excitorepellency Chamber	Spatial	25	4	60	Deltamethrin		GT	Acetone and silicon oil	2ml/cm2	DL50	filter paper	ND	ND	Mice	No realizado	assays ocorreram between 8h and 18h com Temperature de 25±5°C, UR de 80±10%	08:00 to 18:00	ND	Deltamethrin	Yes	No	% de escape	statistical analysis control vs. treatment	metodo de ranquemento em log	0
A high throughput screening system for determining the three actions of insecticides against Aedes aegypti (Diptera: Culicidae) populations in Thailand	Thanispong etal	2010	Chiang Mai	Field	F1 and F2	ND	19o 14 N 98o 82 E	Yes	DDT	ND	No used	OMS test	ND	Laboratory	HITSS	Contact	10	6	10	Alpha-Cypermethrin		GT	Acetone	0,06nmol/cm2, 0,6nmol/cm2 and 6nmol/cm2	ND	net	Impregnated material prepared 30min before experiment	Yes	No atranctants used	No atractants	24°C ± 2°C and UR de 70% to 80%	ND	ND	Alpha-Cypermethrin	Yes	ND	% de escape	statistical analysis control vs. treatment	Wilcoxon two-sample test	No calculado
A high throughput screening system for determining the three actions of insecticides against Aedes aegypti (Diptera: Culicidae) populations in Thailand	Thanispong etal	2010	Chiang Mai	Field	F1 and F2	ND	19o 14 N 98o 82 E	Yes	DDT	ND	No used	OMS test	ND	Laboratory	HITSS	Spatial	10	6	10	Alpha-Cypermethrin		GT	Acetone	0,06nmol/cm2 to 6nmol/cm2	ND	net	Impregnated material prepared 30min before experiment	Yes	No atranctants used	No atractants	24°C ± 2°C and UR de 70% to 80%	ND	ND	Alpha-Cypermethrin	No	ND	SAI	statistical analysis control vs. treatment	Wilcoxon signed rank test	No calculado
A high throughput screening system for determining the three actions of insecticides against Aedes aegypti (Diptera: Culicidae) populations in Thailand	Thanispong etal	2010	Chiang Mai	Field	F1 and F2	ND	19o 14 N 98o 82 E	Yes	DDT	ND	No used	OMS test	ND	Laboratory	HITSS	Contact	10	6	10	Deltamethrin		GT	Acetone	0,049nmol/cm2 to 4,9nmol/cm2	ND	net	Impregnated material prepared 30min before experiment	Yes	No atranctants used	No atractants	24°C ± 2°C and UR de 70% to 80%	ND	ND	Deltamethrin	Yes	No	% de escape	statistical analysis control vs. treatment	Wilcoxon two-sample test	No calculado
A high throughput screening system for determining the three actions of insecticides against Aedes aegypti (Diptera: Culicidae) populations in Thailand	Thanispong etal	2010	Chiang Mai	Field	F1 and F2	ND	19o 14 N 98o 82 E	Yes	DDT	ND	No used	OMS test	ND	Laboratory	HITSS	Spatial	10	6	10	Deltamethrin		GT	Acetone	0,049nmol/cm2 to 4,9nmol/cm3	ND	net	Impregnated material prepared 30min before experiment	Yes	No atranctants used	No atractants	24°C ± 2°C and UR de 70% to 80%	ND	ND	Deltamethrin	Yes	No	SAI	statistical analysis control vs. treatment	Wilcoxon signed rank test	No calculado
A high throughput screening system for determining the three actions of insecticides against Aedes aegypti (Diptera: Culicidae) populations in Thailand	Thanispong etal	2010	Chiang Mai	Field	F1 and F2	ND	19o 14 N 98o 82 E	Yes	DDT	ND	No used	OMS test	ND	Laboratory	HITSS	Contact	10	6	10	Permethrin		GT	Acetone	1,27nmol/cm2 to 127,8nmol/cm2	ND	net	Impregnated material prepared 30min before experiment	Yes	No atranctants used	No atractants	24°C ± 2°C and UR de 70% to 80%	ND	ND	Permethrin	No	No	% de escape	statistical analysis control vs. treatment	Wilcoxon two-sample test	No calculado
A high throughput screening system for determining the three actions of insecticides against Aedes aegypti (Diptera: Culicidae) populations in Thailand	Thanispong etal	2010	Chiang Mai	Field	F1 and F2	ND	19o 14 N 98o 82 E	Yes	DDT	ND	No used	OMS test	ND	Laboratory	HITSS	Spatial	10	6	10	Permethrin		GT	Acetone	1,27nmol/cm2 to 127,8nmol/cm3	ND	net	Impregnated material prepared 30min before experiment	Yes	No atranctants used	No atractants	24°C ± 2°C and UR de 70% to 80%	ND	ND	Permethrin	Yes	No	SAI	statistical analysis control vs. treatment	Wilcoxon signed rank test	No calculado
A high throughput screening system for determining the three actions of insecticides against Aedes aegypti (Diptera: Culicidae) populations in Thailand	Thanispong etal	2010	Chiang Mai	Field	F1 and F2	ND	19o 14 N 98o 82 E	Yes	DDT	ND	No used	OMS test	ND	Laboratory	HITSS	Contact	10	6	10	DDT		GT	Acetone	5,6nmol/cm2 to 564,2nmol/cm2	ND	net	Impregnated material prepared 30min before experiment	Yes	No atranctants used	No atractants	24°C ± 2°C and UR de 70% to 80%	ND	ND	DDT	Yes	Yes	% de escape	statistical analysis control vs. treatment	Wilcoxon two-sample test	No calculado
A high throughput screening system for determining the three actions of insecticides against Aedes aegypti (Diptera: Culicidae) populations in Thailand	Thanispong etal	2010	Chiang Mai	Field	F1 and F2	ND	19o 14 N 98o 82 E	Yes	DDT	ND	No used	OMS test	ND	Laboratory	HITSS	Spatial	10	6	10	DDT		GT	Acetone	5,6nmol/cm2 to 564,2nmol/cm3	ND	net	Impregnated material prepared 30min before experiment	Yes	No atranctants used	No atractants	24°C ± 2°C and UR de 70% to 80%	ND	ND	DDT	Yes	Yes	SAI	statistical analysis control vs. treatment	Wilcoxon signed rank test	No calculado
A high throughput screening system for determining the three actions of insecticides against Aedes aegypti (Diptera: Culicidae) populations in Thailand	Thanispong etal	2010	Kanchanaburi	Field	F1 and F2	ND	14o 20 N 98o 59 E	Yes	DDT and Permethrin	ND	No used	OMS test	ND	Laboratory	HITSS	Contact	10	6	10	Alpha-Cypermethrin		GT	Acetone	0,06nmol/cm2, 0,6nmol/cm2 and 6nmol/cm2	ND	net	Impregnated material prepared 30min before experiment	Yes	No atranctants used	No atractants	24°C ± 2°C and UR de 70% to 80%	ND	ND	Alpha-Cypermethrin	Yes	ND	% de escape	statistical analysis control vs. treatment	Wilcoxon two-sample test	No calculado
A high throughput screening system for determining the three actions of insecticides against Aedes aegypti (Diptera: Culicidae) populations in Thailand	Thanispong etal	2010	Kanchanaburi	Field	F1 and F2	ND	14o 20 N 98o 59 E	Yes	DDT and Permethrin	ND	No used	OMS test	ND	Laboratory	HITSS	Spatial	10	6	10	Alpha-Cypermethrin		GT	Acetone	0,06nmol/cm2 to 6nmol/cm2	ND	net	Impregnated material prepared 30min before experiment	Yes	No atranctants used	No atractants	24°C ± 2°C and UR de 70% to 80%	ND	ND	Alpha-Cypermethrin	No	ND	SAI	statistical analysis control vs. treatment	Wilcoxon signed rank test	No calculado
A high throughput screening system for determining the three actions of insecticides against Aedes aegypti (Diptera: Culicidae) populations in Thailand	Thanispong etal	2010	Kanchanaburi	Field	F1 and F2	ND	14o 20 N 98o 59 E	Yes	DDT and Permethrin	ND	No used	OMS test	ND	Laboratory	HITSS	Contact	10	6	10	Deltamethrin		GT	Acetone	0,049nmol/cm2 to 4,9nmol/cm2	ND	net	Impregnated material prepared 30min before experiment	Yes	No atranctants used	No atractants	24°C ± 2°C and UR de 70% to 80%	ND	ND	Deltamethrin	Yes	No	% de escape	statistical analysis control vs. treatment	Wilcoxon two-sample test	No calculado
A high throughput screening system for determining the three actions of insecticides against Aedes aegypti (Diptera: Culicidae) populations in Thailand	Thanispong etal	2010	Kanchanaburi	Field	F1 and F2	ND	14o 20 N 98o 59 E	Yes	DDT and Permethrin	ND	No used	OMS test	ND	Laboratory	HITSS	Spatial	10	6	10	Deltamethrin		GT	Acetone	0,049nmol/cm2 to 4,9nmol/cm3	ND	net	Impregnated material prepared 30min before experiment	Yes	No atranctants used	No atractants	24°C ± 2°C and UR de 70% to 80%	ND	ND	Deltamethrin	No	No	SAI	statistical analysis control vs. treatment	Wilcoxon signed rank test	No calculado
A high throughput screening system for determining the three actions of insecticides against Aedes aegypti (Diptera: Culicidae) populations in Thailand	Thanispong etal	2010	Kanchanaburi	Field	F1 and F2	ND	14o 20 N 98o 59 E	Yes	DDT and Permethrin	ND	No used	OMS test	ND	Laboratory	HITSS	Contact	10	6	10	Permethrin		GT	Acetone	1,27nmol/cm2 to 127,8nmol/cm2	ND	net	Impregnated material prepared 30min before experiment	Yes	No atranctants used	No atractants	24°C ± 2°C and UR de 70% to 80%	ND	ND	Permethrin	Yes	Yes	% de escape	statistical analysis control vs. treatment	Wilcoxon two-sample test	No calculado
A high throughput screening system for determining the three actions of insecticides against Aedes aegypti (Diptera: Culicidae) populations in Thailand	Thanispong etal	2010	Kanchanaburi	Field	F1 and F2	ND	14o 20 N 98o 59 E	Yes	DDT and Permethrin	ND	No used	OMS test	ND	Laboratory	HITSS	Spatial	10	6	10	Permethrin		GT	Acetone	1,27nmol/cm2 to 127,8nmol/cm3	ND	net	Impregnated material prepared 30min before experiment	Yes	No atranctants used	No atractants	24°C ± 2°C and UR de 70% to 80%	ND	ND	Permethrin	No	Yes	SAI	statistical analysis control vs. treatment	Wilcoxon signed rank test	No calculado
A high throughput screening system for determining the three actions of insecticides against Aedes aegypti (Diptera: Culicidae) populations in Thailand	Thanispong etal	2010	Kanchanaburi	Field	F1 and F2	ND	14o 20 N 98o 59 E	Yes	DDT and Permethrin	ND	No used	OMS test	ND	Laboratory	HITSS	Contact	10	6	10	DDT		GT	Acetone	5,6nmol/cm2 to 564,2nmol/cm2	ND	net	Impregnated material prepared 30min before experiment	Yes	No atranctants used	No atractants	24°C ± 2°C and UR de 70% to 80%	ND	ND	DDT	Yes	Yes	% de escape	statistical analysis control vs. treatment	Wilcoxon two-sample test	No calculado
A high throughput screening system for determining the three actions of insecticides against Aedes aegypti (Diptera: Culicidae) populations in Thailand	Thanispong etal	2010	Kanchanaburi	Field	F1 and F2	ND	14o 20 N 98o 59 E	Yes	DDT and Permethrin	ND	No used	OMS test	ND	Laboratory	HITSS	Spatial	10	6	10	DDT		GT	Acetone	5,6nmol/cm2 to 564,2nmol/cm3	ND	net	Impregnated material prepared 30min before experiment	Yes	No atranctants used	No atractants	24°C ± 2°C and UR de 70% to 80%	ND	ND	DDT	No	Yes	SAI	statistical analysis control vs. treatment	Wilcoxon signed rank test	No calculado
A high throughput screening system for determining the three actions of insecticides against Aedes aegypti (Diptera: Culicidae) populations in Thailand	Thanispong etal	2010	Khonkaen	Field	F1 and F2	ND	16o 25 N 102o 50 E	Yes	DDT and Permethrin	ND	No used	OMS test	ND	Laboratory	HITSS	Contact	10	6	10	Alpha-Cypermethrin		GT	Acetone	0,06nmol/cm2, 0,6nmol/cm2 and 6nmol/cm2	ND	net	Impregnated material prepared 30min before experiment	Yes	No atranctants used	No atractants	24°C ± 2°C and UR de 70% to 80%	ND	ND	Alpha-Cypermethrin	Yes	ND	% de escape	statistical analysis control vs. treatment	Wilcoxon two-sample test	No calculado
A high throughput screening system for determining the three actions of insecticides against Aedes aegypti (Diptera: Culicidae) populations in Thailand	Thanispong etal	2010	Khonkaen	Field	F1 and F2	ND	16o 25 N 102o 50 E	Yes	DDT and Permethrin	ND	No used	OMS test	ND	Laboratory	HITSS	Spatial	10	6	10	Alpha-Cypermethrin		GT	Acetone	0,06nmol/cm2 to 6nmol/cm2	ND	net	Impregnated material prepared 30min before experiment	Yes	No atranctants used	No atractants	24°C ± 2°C and UR de 70% to 80%	ND	ND	Alpha-Cypermethrin	No	ND	SAI	statistical analysis control vs. treatment	Wilcoxon signed rank test	No calculado
A high throughput screening system for determining the three actions of insecticides against Aedes aegypti (Diptera: Culicidae) populations in Thailand	Thanispong etal	2010	Khonkaen	Field	F1 and F2	ND	16o 25 N 102o 50 E	Yes	DDT and Permethrin	ND	No used	OMS test	ND	Laboratory	HITSS	Contact	10	6	10	Deltamethrin		GT	Acetone	0,049nmol/cm2 to 4,9nmol/cm2	ND	net	Impregnated material prepared 30min before experiment	Yes	No atranctants used	No atractants	24°C ± 2°C and UR de 70% to 80%	ND	ND	Deltamethrin	Yes	No	% de escape	statistical analysis control vs. treatment	Wilcoxon two-sample test	No calculado
A high throughput screening system for determining the three actions of insecticides against Aedes aegypti (Diptera: Culicidae) populations in Thailand	Thanispong etal	2010	Khonkaen	Field	F1 and F2	ND	16o 25 N 102o 50 E	Yes	DDT and Permethrin	ND	No used	OMS test	ND	Laboratory	HITSS	Spatial	10	6	10	Deltamethrin		GT	Acetone	0,049nmol/cm2 to 4,9nmol/cm3	ND	net	Impregnated material prepared 30min before experiment	Yes	No atranctants used	No atractants	24°C ± 2°C and UR de 70% to 80%	ND	ND	Deltamethrin	No	No	SAI	statistical analysis control vs. treatment	Wilcoxon signed rank test	No calculado
A high throughput screening system for determining the three actions of insecticides against Aedes aegypti (Diptera: Culicidae) populations in Thailand	Thanispong etal	2010	Khonkaen	Field	F1 and F2	ND	16o 25 N 102o 50 E	Yes	DDT and Permethrin	ND	No used	OMS test	ND	Laboratory	HITSS	Contact	10	6	10	Permethrin		GT	Acetone	1,27nmol/cm2 to 127,8nmol/cm2	ND	net	Impregnated material prepared 30min before experiment	Yes	No atranctants used	No atractants	24°C ± 2°C and UR de 70% to 80%	ND	ND	Permethrin	Yes	Yes	% de escape	statistical analysis control vs. treatment	Wilcoxon two-sample test	No calculado
A high throughput screening system for determining the three actions of insecticides against Aedes aegypti (Diptera: Culicidae) populations in Thailand	Thanispong etal	2010	Khonkaen	Field	F1 and F2	ND	16o 25 N 102o 50 E	Yes	DDT and Permethrin	ND	No used	OMS test	ND	Laboratory	HITSS	Spatial	10	6	10	Permethrin		GT	Acetone	1,27nmol/cm2 to 127,8nmol/cm3	ND	net	Impregnated material prepared 30min before experiment	Yes	No atranctants used	No atractants	24°C ± 2°C and UR de 70% to 80%	ND	ND	Permethrin	No	Yes	SAI	statistical analysis control vs. treatment	Wilcoxon signed rank test	No calculado
A high throughput screening system for determining the three actions of insecticides against Aedes aegypti (Diptera: Culicidae) populations in Thailand	Thanispong etal	2010	Khonkaen	Field	F1 and F2	ND	16o 25 N 102o 50 E	Yes	DDT and Permethrin	ND	No used	OMS test	ND	Laboratory	HITSS	Contact	10	6	10	DDT		GT	Acetone	5,6nmol/cm2 to 564,2nmol/cm2	ND	net	Impregnated material prepared 30min before experiment	Yes	No atranctants used	No atractants	24°C ± 2°C and UR de 70% to 80%	ND	ND	DDT	Yes	Yes	% de escape	statistical analysis control vs. treatment	Wilcoxon two-sample test	No calculado
A high throughput screening system for determining the three actions of insecticides against Aedes aegypti (Diptera: Culicidae) populations in Thailand	Thanispong etal	2010	Khonkaen	Field	F1 and F2	ND	16o 25 N 102o 50 E	Yes	DDT and Permethrin	ND	No used	OMS test	ND	Laboratory	HITSS	Spatial	10	6	10	DDT		GT	Acetone	5,6nmol/cm2 to 564,2nmol/cm3	ND	net	Impregnated material prepared 30min before experiment	Yes	No atranctants used	No atractants	24°C ± 2°C and UR de 70% to 80%	ND	ND	DDT	No	Yes	SAI	statistical analysis control vs. treatment	Wilcoxon signed rank test	No calculado
A high throughput screening system for determining the three actions of insecticides against Aedes aegypti (Diptera: Culicidae) populations in Thailand	Thanispong etal	2010	Nonthaburi	Field	F1 and F2	ND	13o 53 N 100o 29 E	Yes	DDT and Permethrin	ND	No used	OMS test	ND	Laboratory	HITSS	Contact	10	6	10	Alpha-Cypermethrin		GT	Acetone	0,06nmol/cm2, 0,6nmol/cm2 and 6nmol/cm2	ND	net	Impregnated material prepared 30min before experiment	Yes	No atranctants used	No atractants	24°C ± 2°C and UR de 70% to 80%	ND	ND	Alpha-Cypermethrin	Yes	ND	% de escape	statistical analysis control vs. treatment	Wilcoxon two-sample test	No calculado
A high throughput screening system for determining the three actions of insecticides against Aedes aegypti (Diptera: Culicidae) populations in Thailand	Thanispong etal	2010	Nonthaburi	Field	F1 and F2	ND	13o 53 N 100o 29 E	Yes	DDT and Permethrin	ND	No used	OMS test	ND	Laboratory	HITSS	Spatial	10	6	10	Alpha-Cypermethrin		GT	Acetone	0,06nmol/cm2 to 6nmol/cm2	ND	net	Impregnated material prepared 30min before experiment	Yes	No atranctants used	No atractants	24°C ± 2°C and UR de 70% to 80%	ND	ND	Alpha-Cypermethrin	No	ND	SAI	statistical analysis control vs. treatment	Wilcoxon signed rank test	No calculado
A high throughput screening system for determining the three actions of insecticides against Aedes aegypti (Diptera: Culicidae) populations in Thailand	Thanispong etal	2010	Nonthaburi	Field	F1 and F2	ND	13o 53 N 100o 29 E	Yes	DDT and Permethrin	ND	No used	OMS test	ND	Laboratory	HITSS	Contact	10	6	10	Deltamethrin		GT	Acetone	0,049nmol/cm2 to 4,9nmol/cm2	ND	net	Impregnated material prepared 30min before experiment	Yes	No atranctants used	No atractants	24°C ± 2°C and UR de 70% to 80%	ND	ND	Deltamethrin	Yes	No	% de escape	statistical analysis control vs. treatment	Wilcoxon two-sample test	No calculado
A high throughput screening system for determining the three actions of insecticides against Aedes aegypti (Diptera: Culicidae) populations in Thailand	Thanispong etal	2010	Nonthaburi	Field	F1 and F2	ND	13o 53 N 100o 29 E	Yes	DDT and Permethrin	ND	No used	OMS test	ND	Laboratory	HITSS	Spatial	10	6	10	Deltamethrin		GT	Acetone	0,049nmol/cm2 to 4,9nmol/cm3	ND	net	Impregnated material prepared 30min before experiment	Yes	No atranctants used	No atractants	24°C ± 2°C and UR de 70% to 80%	ND	ND	Deltamethrin	No	No	SAI	statistical analysis control vs. treatment	Wilcoxon signed rank test	No calculado
A high throughput screening system for determining the three actions of insecticides against Aedes aegypti (Diptera: Culicidae) populations in Thailand	Thanispong etal	2010	Nonthaburi	Field	F1 and F2	ND	13o 53 N 100o 29 E	Yes	DDT and Permethrin	ND	No used	OMS test	ND	Laboratory	HITSS	Contact	10	6	10	Permethrin		GT	Acetone	1,27nmol/cm2 to 127,8nmol/cm2	ND	net	Impregnated material prepared 30min before experiment	Yes	No atranctants used	No atractants	24°C ± 2°C and UR de 70% to 80%	ND	ND	Permethrin	Yes	Yes	% de escape	statistical analysis control vs. treatment	Wilcoxon two-sample test	No calculado
A high throughput screening system for determining the three actions of insecticides against Aedes aegypti (Diptera: Culicidae) populations in Thailand	Thanispong etal	2010	Nonthaburi	Field	F1 and F2	ND	13o 53 N 100o 29 E	Yes	DDT and Permethrin	ND	No used	OMS test	ND	Laboratory	HITSS	Spatial	10	6	10	Permethrin		GT	Acetone	1,27nmol/cm2 to 127,8nmol/cm3	ND	net	Impregnated material prepared 30min before experiment	Yes	No atranctants used	No atractants	24°C ± 2°C and UR de 70% to 80%	ND	ND	Permethrin	No	Yes	SAI	statistical analysis control vs. treatment	Wilcoxon signed rank test	No calculado
A high throughput screening system for determining the three actions of insecticides against Aedes aegypti (Diptera: Culicidae) populations in Thailand	Thanispong etal	2010	Nonthaburi	Field	F1 and F2	ND	13o 53 N 100o 29 E	Yes	DDT and Permethrin	ND	No used	OMS test	ND	Laboratory	HITSS	Contact	10	6	10	DDT		GT	Acetone	5,6nmol/cm2 to 564,2nmol/cm2	ND	net	Impregnated material prepared 30min before experiment	Yes	No atranctants used	No atractants	24°C ± 2°C and UR de 70% to 80%	ND	ND	DDT	Yes	Yes	% de escape	statistical analysis control vs. treatment	Wilcoxon two-sample test	No calculado
A high throughput screening system for determining the three actions of insecticides against Aedes aegypti (Diptera: Culicidae) populations in Thailand	Thanispong etal	2010	Nonthaburi	Field	F1 and F2	ND	13o 53 N 100o 29 E	Yes	DDT and Permethrin	ND	No used	OMS test	ND	Laboratory	HITSS	Spatial	10	6	10	DDT		GT	Acetone	5,6nmol/cm2 to 564,2nmol/cm3	ND	net	Impregnated material prepared 30min before experiment	Yes	No atranctants used	No atractants	24°C ± 2°C and UR de 70% to 80%	ND	ND	DDT	No	Yes	SAI	statistical analysis control vs. treatment	Wilcoxon signed rank test	No calculado
A high throughput screening system for determining the three actions of insecticides against Aedes aegypti (Diptera: Culicidae) populations in Thailand	Thanispong etal	2010	Songkhla	Field	F1 and F2	ND	7o 11 N 100o 35 E	Yes	DDT and Permethrin	ND	No used	OMS test	ND	Laboratory	HITSS	Contact	10	6	10	Alpha-Cypermethrin		GT	Acetone	0,06nmol/cm2, 0,6nmol/cm2 and 6nmol/cm2	ND	net	Impregnated material prepared 30min before experiment	Yes	No atranctants used	No atractants	24°C ± 2°C and UR de 70% to 80%	ND	ND	Alpha-Cypermethrin	Yes	ND	% de escape	statistical analysis control vs. treatment	Wilcoxon two-sample test	No calculado
A high throughput screening system for determining the three actions of insecticides against Aedes aegypti (Diptera: Culicidae) populations in Thailand	Thanispong etal	2010	Songkhla	Field	F1 and F2	ND	7o 11 N 100o 35 E	Yes	DDT and Permethrin	ND	No used	OMS test	ND	Laboratory	HITSS	Spatial	10	6	10	Alpha-Cypermethrin		GT	Acetone	0,06nmol/cm2 to 6nmol/cm2	ND	net	Impregnated material prepared 30min before experiment	Yes	No atranctants used	No atractants	24°C ± 2°C and UR de 70% to 80%	ND	ND	Alpha-Cypermethrin	No	ND	SAI	statistical analysis control vs. treatment	Wilcoxon signed rank test	No calculado
A high throughput screening system for determining the three actions of insecticides against Aedes aegypti (Diptera: Culicidae) populations in Thailand	Thanispong etal	2010	Songkhla	Field	F1 and F2	ND	7o 11 N 100o 35 E	Yes	DDT and Permethrin	ND	No used	OMS test	ND	Laboratory	HITSS	Contact	10	6	10	Deltamethrin		GT	Acetone	0,049nmol/cm2 to 4,9nmol/cm2	ND	net	Impregnated material prepared 30min before experiment	Yes	No atranctants used	No atractants	24°C ± 2°C and UR de 70% to 80%	ND	ND	Deltamethrin	Yes	No	% de escape	statistical analysis control vs. treatment	Wilcoxon two-sample test	No calculado
A high throughput screening system for determining the three actions of insecticides against Aedes aegypti (Diptera: Culicidae) populations in Thailand	Thanispong etal	2010	Songkhla	Field	F1 and F2	ND	7o 11 N 100o 35 E	Yes	DDT and Permethrin	ND	No used	OMS test	ND	Laboratory	HITSS	Spatial	10	6	10	Deltamethrin		GT	Acetone	0,049nmol/cm2 to 4,9nmol/cm3	ND	net	Impregnated material prepared 30min before experiment	Yes	No atranctants used	No atractants	24°C ± 2°C and UR de 70% to 80%	ND	ND	Deltamethrin	No	No	SAI	statistical analysis control vs. treatment	Wilcoxon signed rank test	No calculado
A high throughput screening system for determining the three actions of insecticides against Aedes aegypti (Diptera: Culicidae) populations in Thailand	Thanispong etal	2010	Songkhla	Field	F1 and F2	ND	7o 11 N 100o 35 E	Yes	DDT and Permethrin	ND	No used	OMS test	ND	Laboratory	HITSS	Contact	10	6	10	Permethrin		GT	Acetone	1,27nmol/cm2 to 127,8nmol/cm2	ND	net	Impregnated material prepared 30min before experiment	Yes	No atranctants used	No atractants	24°C ± 2°C and UR de 70% to 80%	ND	ND	Permethrin	Yes	Yes	% de escape	statistical analysis control vs. treatment	Wilcoxon two-sample test	No calculado
A high throughput screening system for determining the three actions of insecticides against Aedes aegypti (Diptera: Culicidae) populations in Thailand	Thanispong etal	2010	Songkhla	Field	F1 and F2	ND	7o 11 N 100o 35 E	Yes	DDT and Permethrin	ND	No used	OMS test	ND	Laboratory	HITSS	Spatial	10	6	10	Permethrin		GT	Acetone	1,27nmol/cm2 to 127,8nmol/cm3	ND	net	Impregnated material prepared 30min before experiment	Yes	No atranctants used	No atractants	24°C ± 2°C and UR de 70% to 80%	ND	ND	Permethrin	No	Yes	SAI	statistical analysis control vs. treatment	Wilcoxon signed rank test	No calculado
A high throughput screening system for determining the three actions of insecticides against Aedes aegypti (Diptera: Culicidae) populations in Thailand	Thanispong etal	2010	Songkhla	Field	F1 and F2	ND	7o 11 N 100o 35 E	Yes	DDT and Permethrin	ND	No used	OMS test	ND	Laboratory	HITSS	Contact	10	6	10	DDT		GT	Acetone	5,6nmol/cm2 to 564,2nmol/cm2	ND	net	Impregnated material prepared 30min before experiment	Yes	No atranctants used	No atractants	24°C ± 2°C and UR de 70% to 80%	ND	ND	DDT	Yes	Yes	% de escape	statistical analysis control vs. treatment	Wilcoxon two-sample test	No calculado
A high throughput screening system for determining the three actions of insecticides against Aedes aegypti (Diptera: Culicidae) populations in Thailand	Thanispong etal	2010	Songkhla	Field	F1 and F2	ND	7o 11 N 100o 35 E	Yes	DDT and Permethrin	ND	No used	OMS test	ND	Laboratory	HITSS	Spatial	10	6	10	DDT		GT	Acetone	5,6nmol/cm2 to 564,2nmol/cm3	ND	net	Impregnated material prepared 30min before experiment	Yes	No atranctants used	No atractants	24°C ± 2°C and UR de 70% to 80%	ND	ND	DDT	Yes	Yes	SAI	statistical analysis control vs. treatment	Wilcoxon signed rank test	No calculado
A high throughput screening system for determining the three actions of insecticides against Aedes aegypti (Diptera: Culicidae) populations in Thailand	Thanispong etal	2010	Satun	Field	F1 and F2	ND	6o 37 N 100o 03 E	Yes	DDT and Permethrin	ND	No used	OMS test	ND	Laboratory	HITSS	Contact	10	6	10	Alpha-Cypermethrin		GT	Acetone	0,06nmol/cm2, 0,6nmol/cm2 and 6nmol/cm2	ND	net	Impregnated material prepared 30min before experiment	Yes	No atranctants used	No atractants	24°C ± 2°C and UR de 70% to 80%	ND	ND	Alpha-Cypermethrin	Yes	ND	% de escape	statistical analysis control vs. treatment	Wilcoxon two-sample test	No calculado
A high throughput screening system for determining the three actions of insecticides against Aedes aegypti (Diptera: Culicidae) populations in Thailand	Thanispong etal	2010	Satun	Field	F1 and F2	ND	6o 37 N 100o 03 E	Yes	DDT and Permethrin	ND	No used	OMS test	ND	Laboratory	HITSS	Spatial	10	6	10	Alpha-Cypermethrin		GT	Acetone	0,06nmol/cm2 to 6nmol/cm2	ND	net	Impregnated material prepared 30min before experiment	Yes	No atranctants used	No atractants	24°C ± 2°C and UR de 70% to 80%	ND	ND	Alpha-Cypermethrin	No	ND	SAI	statistical analysis control vs. treatment	Wilcoxon signed rank test	No calculado
A high throughput screening system for determining the three actions of insecticides against Aedes aegypti (Diptera: Culicidae) populations in Thailand	Thanispong etal	2010	Satun	Field	F1 and F2	ND	6o 37 N 100o 03 E	Yes	DDT and Permethrin	ND	No used	OMS test	ND	Laboratory	HITSS	Contact	10	6	10	Deltamethrin		GT	Acetone	0,049nmol/cm2 to 4,9nmol/cm2	ND	net	Impregnated material prepared 30min before experiment	Yes	No atranctants used	No atractants	24°C ± 2°C and UR de 70% to 80%	ND	ND	Deltamethrin	Yes	No	% de escape	statistical analysis control vs. treatment	Wilcoxon two-sample test	No calculado
A high throughput screening system for determining the three actions of insecticides against Aedes aegypti (Diptera: Culicidae) populations in Thailand	Thanispong etal	2010	Satun	Field	F1 and F2	ND	6o 37 N 100o 03 E	Yes	DDT and Permethrin	ND	No used	OMS test	ND	Laboratory	HITSS	Spatial	10	6	10	Deltamethrin		GT	Acetone	0,049nmol/cm2 to 4,9nmol/cm3	ND	net	Impregnated material prepared 30min before experiment	Yes	No atranctants used	No atractants	24°C ± 2°C and UR de 70% to 80%	ND	ND	Deltamethrin	Yes	No	SAI	statistical analysis control vs. treatment	Wilcoxon signed rank test	No calculado
A high throughput screening system for determining the three actions of insecticides against Aedes aegypti (Diptera: Culicidae) populations in Thailand	Thanispong etal	2010	Satun	Field	F1 and F2	ND	6o 37 N 100o 03 E	Yes	DDT and Permethrin	ND	No used	OMS test	ND	Laboratory	HITSS	Contact	10	6	10	Permethrin		GT	Acetone	1,27nmol/cm2 to 127,8nmol/cm2	ND	net	Impregnated material prepared 30min before experiment	Yes	No atranctants used	No atractants	24°C ± 2°C and UR de 70% to 80%	ND	ND	Permethrin	Yes	Yes	% de escape	statistical analysis control vs. treatment	Wilcoxon two-sample test	No calculado
A high throughput screening system for determining the three actions of insecticides against Aedes aegypti (Diptera: Culicidae) populations in Thailand	Thanispong etal	2010	Satun	Field	F1 and F2	ND	6o 37 N 100o 03 E	Yes	DDT and Permethrin	ND	No used	OMS test	ND	Laboratory	HITSS	Spatial	10	6	10	Permethrin		GT	Acetone	1,27nmol/cm2 to 127,8nmol/cm3	ND	net	Impregnated material prepared 30min before experiment	Yes	No atranctants used	No atractants	24°C ± 2°C and UR de 70% to 80%	ND	ND	Permethrin	No	Yes	SAI	statistical analysis control vs. treatment	Wilcoxon signed rank test	No calculado
A high throughput screening system for determining the three actions of insecticides against Aedes aegypti (Diptera: Culicidae) populations in Thailand	Thanispong etal	2010	Satun	Field	F1 and F2	ND	6o 37 N 100o 03 E	Yes	DDT and Permethrin	ND	No used	OMS test	ND	Laboratory	HITSS	Contact	10	6	10	DDT		GT	Acetone	5,6nmol/cm2 to 564,2nmol/cm2	ND	net	Impregnated material prepared 30min before experiment	Yes	No atranctants used	No atractants	24°C ± 2°C and UR de 70% to 80%	ND	ND	DDT	Yes	Yes	% de escape	statistical analysis control vs. treatment	Wilcoxon two-sample test	No calculado
A high throughput screening system for determining the three actions of insecticides against Aedes aegypti (Diptera: Culicidae) populations in Thailand	Thanispong etal	2010	Satun	Field	F1 and F2	ND	6o 37 N 100o 03 E	Yes	DDT and Permethrin	ND	No used	OMS test	ND	Laboratory	HITSS	Spatial	10	6	10	DDT		GT	Acetone	5,6nmol/cm2 to 564,2nmol/cm3	ND	net	Impregnated material prepared 30min before experiment	Yes	No atranctants used	No atractants	24°C ± 2°C and UR de 70% to 80%	ND	ND	DDT	Yes	Yes	SAI	statistical analysis control vs. treatment	Wilcoxon signed rank test	No calculado
Mosquito biting behavior: statistical power and sources of variation in toxicity and repellent bioassays	Kramer etal	2010	Liverpool	Laboratory	ND	ND	-	No			ND	ND	5-10 day sugar fed adult females	Laboratory	Other	Contact	20	20	3	Alpha-Cypermethrin		GT	Acetone	25nmol/cm2	ND	fabric de nylon	ND	ND	Blood	-	ND	ND	DEET	Alpha-Cypermethrin	No	No	Blood feedind	statistical analysis control vs. treatment	calculado variância em arcsine transformado pela proporção de mosquitos que fizeram repasto usando função de lmer	No calculado
New protective battle-dress impregnated against mosquito vector bites	Pennetier etal	2010	SBE	ND	ND	ND	-	ND			ND	ND	ND	Field	House Walls	Contact	60	7	120	Permethrin		Formulado	ND	1250mg	ND	vests	ND	ND	Human	ND	17:30 and 19:30, com seis volunteers	17:00 to 19:00	KBR3023	Permethrin	Yes	ND	% escape	statistical analysis control vs. treatment	Poisson regression	No calculado
New protective battle-dress impregnated against mosquito vector bites	Pennetier etal	2010	SBE	ND	ND	ND	-	ND			ND	ND	ND	Field	House Walls	Contact	60	7	120	Permethrin		Formulado	ND	1250mg	ND	vests	ND	ND	Human	ND	17:30 and 19:30, com seis volunteers	17:00 to 19:00	KBR3023	Permethrin	Yes	ND	% escape	statistical analysis control vs. treatment	Poisson regression	No calculado
New protective battle-dress impregnated against mosquito vector bites	Pennetier etal	2010	SBE	ND	ND	ND	-	ND			ND	ND	ND	Field	House Walls	Contact	60	7	120	Permethrin		Formulado	ND	1250mg	ND	vests	ND	ND	Human	ND	17:30 and 19:30, com seis volunteers	17:00 to 19:00	KBR3023	Permethrin	Yes	ND	% escape	statistical analysis control vs. treatment	Poisson regression	No calculado
New protective battle-dress impregnated against mosquito vector bites	Pennetier etal	2010	SBE	ND	ND	ND	-	ND			ND	ND	ND	Field	House Walls	Contact	60	7	120	Permethrin		Formulado	ND	1250mg	ND	vests	ND	ND	Human	ND	17:30 and 19:30, com seis volunteers	17:00 to 19:00	KBR3023	Permethrin	Yes	ND	% escape	statistical analysis control vs. treatment	Poisson regression	No calculado
Characterization of Spatial Repellent, Contact Irritant, and Toxicant Chemical Actions of Standard Vector Control Compounds	Achee etal	2009	KAN	Field	F1-F2	ND	14° 20'11''N, 98° 59' 45'' E	Yes	DDT and Metoxyxlor. NR para todos os demais	ND	ND	Dose diagnóstica CDC	5-10 day sugar fed adult females	Laboratory	HITSS	Contact	10	6	10	DDT		GT	Acetone	0,25nmoles/cm2 to 250nmoles/cm2	ND	net	Impregnated material prepared 15min before experiment	No	No atranctants used	No utilizado	8 h and 15h. Sala na Temperature media de 24C ( 23 to 26C) and com media de 47% de UR ( 25 to 60%).	08:00 to 18:00	ND	DDT	Yes	Yes	% escape and landings	statistical analysis control vs. treatment	SAS, Base SAS software (1999) v. 8.0 used 2way ANOVA para assays de Contact and teste No parametrico de ranqueamento para os assays de No Contact para to classificação do SAI	No calculado
Characterization of Spatial Repellent, Contact Irritant, and Toxicant Chemical Actions of Standard Vector Control Compounds	Achee etal	2009	KAN	Field	F1-F3	ND	14° 20'11''N, 98° 59' 45'' E	Yes	Todos	ND	ND	Dose diagnóstica CDC	5-10 day sugar fed adult females	Laboratory	HITSS	Spatial	20	9	10	DDT		GT	Acetone	0,25nmoles/cm2 to 250nmoles/cm2	ND	net	Impregnated material prepared 15min before experiment	No	No atranctants used	No utilizado	8 h and 15h. Sala na Temperature media de 24C ( 23 to 26C) and com media de 47% de UR ( 25 to 60%).	08:00 to 18:00	ND	DDT	Yes	Yes	% escape and landings	statistical analysis control vs. treatment	SAS, Base SAS software (1999) v. 8.0 used 2way ANOVA para assays de Contact and teste No parametrico de ranqueamento para os assays de No Contact para to classificação do SAI	No calculado
Characterization of Spatial Repellent, Contact Irritant, and Toxicant Chemical Actions of Standard Vector Control Compounds	Achee etal	2009	KAN	Field	F1-F4	ND	14° 20'11''N, 98° 59' 45'' E	Yes	Todos	ND	ND	Dose diagnóstica CDC	5-10 day sugar fed adult females	Laboratory	HITSS	Contact	10	6	10	Methoxychlor		GT	Acetone	0,25nmoles/cm2 to 250nmoles/cm2	ND	net	Impregnated material prepared 15min before experiment	No	No atranctants used	No utilizado	8 h and 15h. Sala na Temperature media de 24C ( 23 to 26C) and com media de 47% de UR ( 25 to 60%).	08:00 to 18:00	ND	Methoxychlor	Yes	Yes	% escape and landings	statistical analysis control vs. treatment	SAS, Base SAS software (1999) v. 8.0 used 2way ANOVA para assays de Contact and teste No parametrico de ranqueamento para os assays de No Contact para to classificação do SAI	No calculado
Characterization of Spatial Repellent, Contact Irritant, and Toxicant Chemical Actions of Standard Vector Control Compounds	Achee etal	2009	KAN	Field	F1-F5	ND	14° 20'11''N, 98° 59' 45'' E	Yes	Todos	ND	ND	Dose diagnóstica CDC	5-10 day sugar fed adult females	Laboratory	HITSS	Spatial	20	9	10	Methoxychlor		GT	Acetone	0,25nmoles/cm2 to 250nmoles/cm2	ND	net	Impregnated material prepared 15min before experiment	No	No atranctants used	No utilizado	8 h and 15h. Sala na Temperature media de 24C ( 23 to 26C) and com media de 47% de UR ( 25 to 60%).	08:00 to 18:00	ND	Methoxychlor	No	Yes	% escape and landings	statistical analysis control vs. treatment	SAS, Base SAS software (1999) v. 8.0 used 2way ANOVA para assays de Contact and teste No parametrico de ranqueamento para os assays de No Contact para to classificação do SAI	No calculado
Characterization of Spatial Repellent, Contact Irritant, and Toxicant Chemical Actions of Standard Vector Control Compounds	Achee etal	2009	KAN	Field	F1-F6	ND	14° 20'11''N, 98° 59' 45'' E	Yes	Todos	ND	ND	Dose diagnóstica CDC	5-10 day sugar fed adult females	Laboratory	HITSS	Contact	10	6	10	Chlorodane		GT	Acetone	0,25nmoles/cm2 to 250nmoles/cm2	ND	net	Impregnated material prepared 15min before experiment	No	No atranctants used	No utilizado	8 h and 15h. Sala na Temperature media de 24C ( 23 to 26C) and com media de 47% de UR ( 25 to 60%).	08:00 to 18:00	ND	Chlorodane	No	No	% escape and landings	statistical analysis control vs. treatment	SAS, Base SAS software (1999) v. 8.0 used 2way ANOVA para assays de Contact and teste No parametrico de ranqueamento para os assays de No Contact para to classificação do SAI	No calculado
Characterization of Spatial Repellent, Contact Irritant, and Toxicant Chemical Actions of Standard Vector Control Compounds	Achee etal	2009	KAN	Field	F1-F7	ND	14° 20'11''N, 98° 59' 45'' E	Yes	Todos	ND	ND	Dose diagnóstica CDC	5-10 day sugar fed adult females	Laboratory	HITSS	Spatial	20	9	10	Chlorodane		GT	Acetone	0,25nmoles/cm2 to 250nmoles/cm2	ND	net	Impregnated material prepared 15min before experiment	No	No atranctants used	No utilizado	8 h and 15h. Sala na Temperature media de 24C ( 23 to 26C) and com media de 47% de UR ( 25 to 60%).	08:00 to 18:00	ND	Chlorodane	No	No	% escape and landings	statistical analysis control vs. treatment	SAS, Base SAS software (1999) v. 8.0 used 2way ANOVA para assays de Contact and teste No parametrico de ranqueamento para os assays de No Contact para to classificação do SAI	No calculado
Characterization of Spatial Repellent, Contact Irritant, and Toxicant Chemical Actions of Standard Vector Control Compounds	Achee etal	2009	KAN	Field	F1-F8	ND	14° 20'11''N, 98° 59' 45'' E	Yes	Todos	ND	ND	Dose diagnóstica CDC	5-10 day sugar fed adult females	Laboratory	HITSS	Contact	10	6	10	Dieldrin		GT	Acetone	0,25nmoles/cm2 to 250nmoles/cm2	ND	net	Impregnated material prepared 15min before experiment	No	No atranctants used	No utilizado	8 h and 15h. Sala na Temperature media de 24C ( 23 to 26C) and com media de 47% de UR ( 25 to 60%).	08:00 to 18:00	ND	Dieldrin	No	No	% escape and landings	statistical analysis control vs. treatment	SAS, Base SAS software (1999) v. 8.0 used 2way ANOVA para assays de Contact and teste No parametrico de ranqueamento para os assays de No Contact para to classificação do SAI	No calculado
Characterization of Spatial Repellent, Contact Irritant, and Toxicant Chemical Actions of Standard Vector Control Compounds	Achee etal	2009	KAN	Field	F1-F9	ND	14° 20'11''N, 98° 59' 45'' E	Yes	Todos	ND	ND	Dose diagnóstica CDC	5-10 day sugar fed adult females	Laboratory	HITSS	Spatial	20	9	10	Dieldrin		GT	Acetone	0,25nmoles/cm2 to 250nmoles/cm2	ND	net	Impregnated material prepared 15min before experiment	No	No atranctants used	No utilizado	8 h and 15h. Sala na Temperature media de 24C ( 23 to 26C) and com media de 47% de UR ( 25 to 60%).	08:00 to 18:00	ND	Dieldrin	No	No	% escape and landings	statistical analysis control vs. treatment	SAS, Base SAS software (1999) v. 8.0 used 2way ANOVA para assays de Contact and teste No parametrico de ranqueamento para os assays de No Contact para to classificação do SAI	No calculado
Characterization of Spatial Repellent, Contact Irritant, and Toxicant Chemical Actions of Standard Vector Control Compounds	Achee etal	2009	KAN	Field	F1-F10	ND	14° 20'11''N, 98° 59' 45'' E	Yes	Todos	ND	ND	Dose diagnóstica CDC	5-10 day sugar fed adult females	Laboratory	HITSS	Contact	10	6	10	Cypermethrin		GT	Acetone	0,25nmoles/cm2 to 250nmoles/cm2	ND	net	Impregnated material prepared 15min before experiment	No	No atranctants used	No utilizado	8 h and 15h. Sala na Temperature media de 24C ( 23 to 26C) and com media de 47% de UR ( 25 to 60%).	08:00 to 18:00	ND	Cypermethrin	Yes	No	% escape and landings	statistical analysis control vs. treatment	SAS, Base SAS software (1999) v. 8.0 used 2way ANOVA para assays de Contact and teste No parametrico de ranqueamento para os assays de No Contact para to classificação do SAI	No calculado
Characterization of Spatial Repellent, Contact Irritant, and Toxicant Chemical Actions of Standard Vector Control Compounds	Achee etal	2009	KAN	Field	F1-F11	ND	14° 20'11''N, 98° 59' 45'' E	Yes	Todos	ND	ND	Dose diagnóstica CDC	5-10 day sugar fed adult females	Laboratory	HITSS	Spatial	20	9	10	Cypermethrin		GT	Acetone	0,25nmoles/cm2 to 250nmoles/cm2	ND	net	Impregnated material prepared 15min before experiment	No	No atranctants used	No utilizado	8 h and 15h. Sala na Temperature media de 24C ( 23 to 26C) and com media de 47% de UR ( 25 to 60%).	08:00 to 18:00	ND	Cypermethrin	No	No	% escape and landings	statistical analysis control vs. treatment	SAS, Base SAS software (1999) v. 8.0 used 2way ANOVA para assays de Contact and teste No parametrico de ranqueamento para os assays de No Contact para to classificação do SAI	No calculado
Characterization of Spatial Repellent, Contact Irritant, and Toxicant Chemical Actions of Standard Vector Control Compounds	Achee etal	2009	KAN	Field	F1-F12	ND	14° 20'11''N, 98° 59' 45'' E	Yes	Todos	ND	ND	Dose diagnóstica CDC	5-10 day sugar fed adult females	Laboratory	HITSS	Contact	10	6	10	Alpha-Cypermethrin		GT	Acetone	0,25nmoles/cm2 to 250nmoles/cm2	ND	net	Impregnated material prepared 15min before experiment	No	No atranctants used	No utilizado	8 h and 15h. Sala na Temperature media de 24C ( 23 to 26C) and com media de 47% de UR ( 25 to 60%).	08:00 to 18:00	ND	Alpha-Cypermethrin	Yes	No	% escape and landings	statistical analysis control vs. treatment	SAS, Base SAS software (1999) v. 8.0 used 2way ANOVA para assays de Contact and teste No parametrico de ranqueamento para os assays de No Contact para to classificação do SAI	No calculado
Characterization of Spatial Repellent, Contact Irritant, and Toxicant Chemical Actions of Standard Vector Control Compounds	Achee etal	2009	KAN	Field	F1-F13	ND	14° 20'11''N, 98° 59' 45'' E	Yes	Todos	ND	ND	Dose diagnóstica CDC	5-10 day sugar fed adult females	Laboratory	HITSS	Spatial	20	9	10	Alpha-Cypermethrin		GT	Acetone	0,25nmoles/cm2 to 250nmoles/cm2	ND	net	Impregnated material prepared 15min before experiment	No	No atranctants used	No utilizado	8 h and 15h. Sala na Temperature media de 24C ( 23 to 26C) and com media de 47% de UR ( 25 to 60%).	08:00 to 18:00	ND	Alpha-Cypermethrin	No	No	% escape and landings	statistical analysis control vs. treatment	SAS, Base SAS software (1999) v. 8.0 used 2way ANOVA para assays de Contact and teste No parametrico de ranqueamento para os assays de No Contact para to classificação do SAI	No calculado
Characterization of Spatial Repellent, Contact Irritant, and Toxicant Chemical Actions of Standard Vector Control Compounds	Achee etal	2009	KAN	Field	F1-F14	ND	14° 20'11''N, 98° 59' 45'' E	Yes	Todos	ND	ND	Dose diagnóstica CDC	5-10 day sugar fed adult females	Laboratory	HITSS	Contact	10	6	10	Deltamethrin		GT	Acetone	0,25nmoles/cm2 to 250nmoles/cm2	ND	net	Impregnated material prepared 15min before experiment	No	No atranctants used	No utilizado	8 h and 15h. Sala na Temperature media de 24C ( 23 to 26C) and com media de 47% de UR ( 25 to 60%).	08:00 to 18:00	ND	Deltamethrin	Yes	No	% escape and landings	statistical analysis control vs. treatment	SAS, Base SAS software (1999) v. 8.0 used 2way ANOVA para assays de Contact and teste No parametrico de ranqueamento para os assays de No Contact para to classificação do SAI	No calculado
Characterization of Spatial Repellent, Contact Irritant, and Toxicant Chemical Actions of Standard Vector Control Compounds	Achee etal	2009	KAN	Field	F1-F15	ND	14° 20'11''N, 98° 59' 45'' E	Yes	Todos	ND	ND	Dose diagnóstica CDC	5-10 day sugar fed adult females	Laboratory	HITSS	Spatial	20	9	10	Deltamethrin		GT	Acetone	0,25nmoles/cm2 to 250nmoles/cm2	ND	net	Impregnated material prepared 15min before experiment	No	No atranctants used	No utilizado	8 h and 15h. Sala na Temperature média de 24C ( 23 to 26C) and com média de 47% de UR ( 25 to 60%).	08:00 to 18:00	ND	Deltamethrin	No	No	% escape and landings	statistical analysis control vs. treatment	SAS, Base SAS software (1999) v. 8.0 used 2way ANOVA para assays de Contact and teste No parametrico de ranqueamento para os assays de No Contact para to classificação do SAI	No calculado
Characterization of Spatial Repellent, Contact Irritant, and Toxicant Chemical Actions of Standard Vector Control Compounds	Achee etal	2009	KAN	Field	F1-F16	ND	14° 20'11''N, 98° 59' 45'' E	Yes	Todos	ND	ND	Dose diagnóstica CDC	5-10 day sugar fed adult females	Laboratory	HITSS	Contact	10	6	10	Permethrin		GT	Acetone	0,25nmoles/cm2 to 250nmoles/cm2	ND	net	Impregnated material prepared 15min before experiment	No	No atranctants used	No utilizado	8 h and 15h. Sala na Temperature média de 24C ( 23 to 26C) and com média de 47% de UR ( 25 to 60%).	08:00 to 18:00	ND	Permethrin	Yes	No	% escape and landings	statistical analysis control vs. treatment	SAS, Base SAS software (1999) v. 8.0 used 2way ANOVA para assays de Contact and teste No parametrico de ranqueamento para os assays de No Contact para to classificação do SAI	No calculado
Characterization of Spatial Repellent, Contact Irritant, and Toxicant Chemical Actions of Standard Vector Control Compounds	Achee etal	2009	KAN	Field	F1-F17	ND	14° 20'11''N, 98° 59' 45'' E	Yes	Todos	ND	ND	Dose diagnóstica CDC	5-10 day sugar fed adult females	Laboratory	HITSS	Spatial	20	9	10	Permethrin		GT	Acetone	0,25nmoles/cm2 to 250nmoles/cm2	ND	net	Impregnated material prepared 15min before experiment	No	No atranctants used	No utilizado	8 h and 15h. Sala na Temperature media de 24C ( 23 to 26C) and com media de 47% de UR ( 25 to 60%).	08:00 to 18:00	ND	Permethrin	No	No	% escape and landings	statistical analysis control vs. treatment	SAS, Base SAS software (1999) v. 8.0 used 2way ANOVA para assays de Contact and teste No parametrico de ranqueamento para os assays de No Contact para to classificação do SAI	No calculado
Characterization of Spatial Repellent, Contact Irritant, and Toxicant Chemical Actions of Standard Vector Control Compounds	Achee etal	2009	KAN	Field	F1-F18	ND	14° 20'11''N, 98° 59' 45'' E	Yes	Todos	ND	ND	Dose diagnóstica CDC	5-10 day sugar fed adult females	Laboratory	HITSS	Contact	10	6	10	Fenitrothion		GT	Acetone	0,25nmoles/cm2 to 250nmoles/cm2	ND	net	Impregnated material prepared 15min before experiment	No	No atranctants used	No utilizado	8 h and 15h. Sala na Temperature media de 24C ( 23 to 26C) and com media de 47% de UR ( 25 to 60%).	08:00 to 18:00	ND	Fenitrothion	Yes	No	% escape and landings	statistical analysis control vs. treatment	SAS, Base SAS software (1999) v. 8.0 used 2way ANOVA para assays de Contact and teste No parametrico de ranqueamento para os assays de No Contact para to classificação do SAI	No calculado
Characterization of Spatial Repellent, Contact Irritant, and Toxicant Chemical Actions of Standard Vector Control Compounds	Achee etal	2009	KAN	Field	F1-F19	ND	14° 20'11''N, 98° 59' 45'' E	Yes	Todos	ND	ND	Dose diagnóstica CDC	5-10 day sugar fed adult females	Laboratory	HITSS	Spatial	20	9	10	Fenitrothion		GT	Acetone	0,25nmoles/cm2 to 250nmoles/cm2	ND	net	Impregnated material prepared 15min before experiment	No	No atranctants used	No utilizado	8 h and 15h. Sala na Temperature media de 24C ( 23 to 26C) and com media de 47% de UR ( 25 to 60%).	08:00 to 18:00	ND	Fenitrothion	No	No	% escape and landings	statistical analysis control vs. treatment	SAS, Base SAS software (1999) v. 8.0 used 2way ANOVA para assays de Contact and teste No parametrico de ranqueamento para os assays de No Contact para to classificação do SAI	No calculado
Characterization of Spatial Repellent, Contact Irritant, and Toxicant Chemical Actions of Standard Vector Control Compounds	Achee etal	2009	KAN	Field	F1-F20	ND	14° 20'11''N, 98° 59' 45'' E	Yes	Todos	ND	ND	Dose diagnóstica CDC	5-10 day sugar fed adult females	Laboratory	HITSS	Contact	10	6	10	Malathion		GT	Acetone	0,25nmoles/cm2 to 250nmoles/cm2	ND	net	Impregnated material prepared 15min before experiment	No	No atranctants used	No utilizado	8 h and 15h. Sala na Temperature media de 24C ( 23 to 26C) and com media de 47% de UR ( 25 to 60%).	08:00 to 18:00	ND	Malathion	Yes	No	% escape and landings	statistical analysis control vs. treatment	SAS, Base SAS software (1999) v. 8.0 used 2way ANOVA para assays de Contact and teste No parametrico de ranqueamento para os assays de No Contact para to classificação do SAI	No calculado
Characterization of Spatial Repellent, Contact Irritant, and Toxicant Chemical Actions of Standard Vector Control Compounds	Achee etal	2009	KAN	Field	F1-F21	ND	14° 20'11''N, 98° 59' 45'' E	Yes	Todos	ND	ND	Dose diagnóstica CDC	5-10 day sugar fed adult females	Laboratory	HITSS	Spatial	20	9	10	Malathion		GT	Acetone	0,25nmoles/cm2 to 250nmoles/cm2	ND	net	Impregnated material prepared 15min before experiment	No	No atranctants used	No utilizado	8 h and 15h. Sala na Temperature media de 24C ( 23 to 26C) and com media de 47% de UR ( 25 to 60%).	08:00 to 18:00	ND	Malathion	No	No	% escape and landings	statistical analysis control vs. treatment	SAS, Base SAS software (1999) v. 8.0 used 2way ANOVA para assays de Contact and teste No parametrico de ranqueamento para os assays de No Contact para to classificação do SAI	No calculado
Characterization of Spatial Repellent, Contact Irritant, and Toxicant Chemical Actions of Standard Vector Control Compounds	Achee etal	2009	KAN	Field	F1-F24	ND	14° 20'11''N, 98° 59' 45'' E	Yes	Todos	ND	ND	Dose diagnóstica CDC	5-10 day sugar fed adult females	Laboratory	HITSS	Contact	10	6	10	Bendiocarb		GT	Acetone	0,25nmoles/cm2 to 250nmoles/cm2	ND	net	Impregnated material prepared 15min before experiment	No	No atranctants used	No utilizado	8 h and 15h. Sala na Temperature media de 24C ( 23 to 26C) and com media de 47% de UR ( 25 to 60%).	08:00 to 18:00	ND	Bendiocarb	Yes	No	% escape and landings	statistical analysis control vs. treatment	SAS, Base SAS software (1999) v. 8.0 used 2way ANOVA para assays de Contact and teste No parametrico de ranqueamento para os assays de No Contact para to classificação do SAI	No calculado
Characterization of Spatial Repellent, Contact Irritant, and Toxicant Chemical Actions of Standard Vector Control Compounds	Achee etal	2009	KAN	Field	F1-F25	ND	14° 20'11''N, 98° 59' 45'' E	Yes	Todos	ND	ND	Dose diagnóstica CDC	5-10 day sugar fed adult females	Laboratory	HITSS	Spatial	20	9	10	Bendiocarb		GT	Acetone	0,25nmoles/cm2 to 250nmoles/cm2	ND	net	Impregnated material prepared 15min before experiment	No	No atranctants used	No utilizado	8 h and 15h. Sala na Temperature media de 24C ( 23 to 26C) and com media de 47% de UR ( 25 to 60%).	08:00 to 18:00	ND	Bendiocarb	No	No	% escape and landings	statistical analysis control vs. treatment	SAS, Base SAS software (1999) v. 8.0 used 2way ANOVA para assays de Contact and teste No parametrico de ranqueamento para os assays de No Contact para to classificação do SAI	No calculado
Characterization of Spatial Repellent, Contact Irritant, and Toxicant Chemical Actions of Standard Vector Control Compounds	Achee etal	2009	KAN	Field	F1-F26	ND	14° 20'11''N, 98° 59' 45'' E	Yes	Todos	ND	ND	Dose diagnóstica CDC	5-10 day sugar fed adult females	Laboratory	HITSS	Contact	10	6	10	Propoxur		GT	Acetone	0,25nmoles/cm2 to 250nmoles/cm2	ND	net	Impregnated material prepared 15min before experiment	No	No atranctants used	No utilizado	8 h and 15h. Sala na Temperature media de 24C ( 23 to 26C) and com media de 47% de UR ( 25 to 60%).	08:00 to 18:00	ND	Propoxur	Yes	No	% escape and landings	statistical analysis control vs. treatment	SAS, Base SAS software (1999) v. 8.0 used 2way ANOVA para assays de Contact and teste No parametrico de ranqueamento para os assays de No Contact para to classificação do SAI	No calculado
Characterization of Spatial Repellent, Contact Irritant, and Toxicant Chemical Actions of Standard Vector Control Compounds	Achee etal	2009	KAN	Field	F1-F27	ND	14° 20'11''N, 98° 59' 45'' E	Yes	Todos	ND	ND	Dose diagnóstica CDC	5-10 day sugar fed adult females	Laboratory	HITSS	Spatial	20	9	10	Propoxur		GT	Acetone	0,25nmoles/cm2 to 250nmoles/cm2	ND	net	Impregnated material prepared 15min before experiment	No	No atranctants used	No utilizado	8 h and 15h. Sala na Temperature media de 24C ( 23 to 26C) and com media de 47% de UR ( 25 to 60%).	08:00 to 18:00	ND	Propoxur	No	No	% escape and landings	statistical analysis control vs. treatment	SAS, Base SAS software (1999) v. 8.0 used 2way ANOVA para assays de Contact and teste No parametrico de ranqueamento para os assays de No Contact para to classificação do SAI	No calculado
Effects of different pyrethroids on landing behavior of female Aedes aegypti, Anopheles quadrimaculatus, and Culex quinquefasciatus mosquitoes (Diptera: Culicidae)	Cooperband etal	2009	ND	ND	ND	ND	-	No			ND	ND	5-10 day sugar fed adult females	Laboratory	Special cages	Contact	60	5	30	Bifenthrin		GT	Acetone	25mg/m2	ND	filter paper	Impregnated material prepared 30min before experiment	No	No atranctants used	No atractants	512 lux de luminosidade, 24 to 25C and de 18 to 20% de UR	08:00 to 18:00	ND	Bifenthrin	Yes	No	Landing time	statistical analysis control vs. treatment	Student's t-test and separação por meio do teste de Tukey	No calculado
Effects of different pyrethroids on landing behavior of female Aedes aegypti, Anopheles quadrimaculatus, and Culex quinquefasciatus mosquitoes (Diptera: Culicidae)	Cooperband etal	2009	ND	ND	ND	ND	-	No			ND	ND	5-10 day sugar fed adult females	Laboratory	Special cages	Contact	60	5	30	Deltamethrin		GT	Acetone	20mg/m2	ND	filter paper	Impregnated material prepared 30min before experiment	No	No atranctants used	No atractants	512 lux de luminosidade, 24 to 25C and de 18 to 20% de UR	08:00 to 18:00	ND	Deltamethrin	Yes	No	Landing time	statistical analysis control vs. treatment	Student's t-test and separação por meio do teste de Tukey	No calculado
Effects of different pyrethroids on landing behavior of female Aedes aegypti, Anopheles quadrimaculatus, and Culex quinquefasciatus mosquitoes (Diptera: Culicidae)	Cooperband etal	2009	ND	ND	ND	ND	-	No			ND	ND	5-10 day sugar fed adult females	Laboratory	Special cages	Contact	60	5	30	Lambda-Cyhalothrin		GT	Acetone	20mg/m2	ND	filter paper	Impregnated material prepared 30min before experiment	No	No atranctants used	No atractants	512 lux de luminosidade, 24 to 25C and de 18 to 20% de UR	08:00 to 18:00	ND	Lambda-Cyhalothrin	Yes	No	Landing time	statistical analysis control vs. treatment	Student's t-test and separação por meio do teste de Tukey	No calculado
Evaluation of contact irritant and spatial repellent behavioral responses of male Aedes aegypti to vector control compounds	Said etal	2009	USUHS	Field	F2 to F5	ND	-	ND			ND	ND	5-10 day sugar fed adult males	Laboratory	HITSS	Contact	10	6	10	DDT		GT	Acetone	0,25nmol/cm2 to 25nmol/cm2	ND	tela do sistema HITSS	Impregnated material prepared 30min before experiment	Yes	No atranctants used	No atractants	made between 8:00 and 17:00 nas Temperatures de 22C to 25C and UR de 40% to 67%	08:00 to 18:00	ND	DDT	Yes	ND	% escape	statistical analysis control vs. treatment	Wilcoxon 2-sample test	No calculado
Evaluation of contact irritant and spatial repellent behavioral responses of male Aedes aegypti to vector control compounds	Said etal	2009	USUHS	Field	F2 to F5	ND	-	ND			ND	ND	5-10 day sugar fed adult males	Laboratory	HITSS	Spatial	20	9	10	DDT		GT	Acetone	0,25nmol/cm2 to 25nmol/cm2	ND	net	Impregnated material prepared 30min before experiment	Yes	No atranctants used	No atractants	made between 8:00 and 17:00 nas Temperatures de 22C to 25C and UR de 40% to 67%	08:00 to 18:00	ND	DDT	Yes	ND	SAI	statistical analysis control vs. treatment	signed-rank statistic	No calculado
Evaluation of contact irritant and spatial repellent behavioral responses of male Aedes aegypti to vector control compounds	Said etal	2009	USUHS	Field	F2 to F5	ND	-	ND			ND	ND	5-10 day sugar fed adult males	Laboratory	HITSS	Contact	10	6	10	Alpha-Cypermethrin		GT	Acetone	0,25nmol/cm2 to 25nmol/cm2	ND	net	Impregnated material prepared 30min before experiment	Yes	No atranctants used	No atractants	made between 8:00 and 17:00 nas Temperatures de 22C to 25C and UR de 40% to 67%	08:00 to 18:00	ND	Alpha-Cypermethrin	Yes	ND	% escape	statistical analysis control vs. treatment	Wilcoxon 2-sample test	No calculado
Evaluation of contact irritant and spatial repellent behavioral responses of male Aedes aegypti to vector control compounds	Said etal	2009	USUHS	Field	F2 to F5	ND	-	ND			ND	ND	5-10 day sugar fed adult males	Laboratory	HITSS	Spatial	20	9	10	Alpha-Cypermethrin		GT	Acetone	0,25nmol/cm2 to 25nmol/cm2	ND	net	Impregnated material prepared 30min before experiment	Yes	No atranctants used	No atractants	made between 8:00 and 17:00 nas Temperatures de 22C to 25C and UR de 40% to 67%	08:00 to 18:00	ND	Alpha-Cypermethrin	No	ND	SAI	statistical analysis control vs. treatment	signed-rank statistic	No calculado
Evaluation of contact irritant and spatial repellent behavioral responses of male Aedes aegypti to vector control compounds	Said etal	2009	USUHS	Field	F2 to F5	ND	-	ND			ND	ND	5-10 day sugar fed adult males	Laboratory	HITSS	Contact	10	6	10	Deltamethrin		GT	Acetone	0,25nmol/cm2 to 25nmol/cm2	ND	net	Impregnated material prepared 30min before experiment	Yes	No atranctants used	No atractants	made between 8:00 and 17:00 nas Temperatures de 22C to 25C and UR de 40% to 67%	08:00 to 18:00	ND	Deltamethrin	Yes	ND	% escape	statistical analysis control vs. treatment	Wilcoxon 2-sample test	No calculado
Evaluation of contact irritant and spatial repellent behavioral responses of male Aedes aegypti to vector control compounds	Said etal	2009	USUHS	Field	F2 to F5	ND	-	ND			ND	ND	5-10 day sugar fed adult males	Laboratory	HITSS	Spatial	20	9	10	Deltamethrin		GT	Acetone	0,25nmol/cm2 to 25nmol/cm2	ND	net	Impregnated material prepared 30min before experiment	Yes	No atranctants used	No atractants	made between 8:00 and 17:00 nas Temperatures de 22C to 25C and UR de 40% to 67%	08:00 to 18:00	ND	Deltamethrin	No	ND	SAI	statistical analysis control vs. treatment	signed-rank statistic	No calculado
Evaluation of contact irritant and spatial repellent behavioral responses of male Aedes aegypti to vector control compounds	Said etal	2009	USUHS	Field	F2 to F5	ND	-	ND			ND	ND	5-10 day sugar fed adult males	Laboratory	HITSS	Contact	10	6	10	Permethrin		GT	Acetone	0,25nmol/cm2 to 25nmol/cm2	ND	net	Impregnated material prepared 30min before experiment	Yes	No atranctants used	No atractants	made between 8:00 and 17:00 nas Temperatures de 22C to 25C and UR de 40% to 67%	08:00 to 18:00	ND	Permethrin	Yes	ND	% escape	statistical analysis control vs. treatment	Wilcoxon 2-sample test	No calculado
Evaluation of contact irritant and spatial repellent behavioral responses of male Aedes aegypti to vector control compounds	Said etal	2009	USUHS	Field	F2 to F5	ND	-	ND			ND	ND	5-10 day sugar fed adult males	Laboratory	HITSS	Spatial	20	9	10	Permethrin		GT	Acetone	0,25nmol/cm2 to 25nmol/cm2	ND	net	Impregnated material prepared 30min before experiment	Yes	No atranctants used	No atractants	made between 8:00 and 17:00 nas Temperatures de 22C to 25C and UR de 40% to 67%	08:00 to 18:00	ND	Permethrin	No	ND	SAI	statistical analysis control vs. treatment	signed-rank statistic	No calculado
Irritability and repellency of synthetic pyrethroids on an Aedes aegypti population from Thailand	Mongkalangoon etal	2009	população de Field da Tailandia, de Pu Teuy	Field	F1 to F3	2008	14° 17’ N, 99° 11’E	ND		ND	No used	ND	2-4 day sugar fed adult females	Laboratory	Excitorepellency Chamber	Contact	15	4	30	Deltamethrin		GT	ND	0,010% to 0,055%	DL50	filter paper	ND	Yes	No atranctants used	No atractants	assays made between 8:00 and 16:30	08:00 to 18:00	ND	Deltamethrin	Yes	ND	% de escape and ET25 (tempo de escape 25%), ET50 and ET75	statistical analysis control vs. treatment	Kaplan-Meier	0 to 7,69%
Irritability and repellency of synthetic pyrethroids on an Aedes aegypti population from Thailand	Mongkalangoon etal	2009	população de Field da Tailandia, de Pu Teuy	Field	F1 to F3	2008	14° 17’ N, 99° 11’E	ND		ND	No used	ND	2-4 day sugar fed adult females	Laboratory	Excitorepellency Chamber	Spatial	15	4	30	Deltamethrin		GT	ND	0,010% to 0,055%	DL50	filter paper	ND	Yes	No atranctants used	No atractants	assays made between 8:00 and 16:30	08:00 to 18:00	ND	Deltamethrin	Yes	ND	% de escape and ET25 (tempo de escape 25%), ET50 and ET75	statistical analysis control vs. treatment	Kaplan-Meier	0
Irritability and repellency of synthetic pyrethroids on an Aedes aegypti population from Thailand	Mongkalangoon etal	2009	população de Field da Tailandia, de Pu Teuy	Field	F1 to F3	2008	14° 17’ N, 99° 11’E	ND		ND	No used	ND	2-4 day sugar fed adult females	Laboratory	Excitorepellency Chamber	Contact	15	4	30	Cyphenothrin		GT	ND	0,010% to 0,055%	DL50	filter paper	ND	Yes	No atranctants used	No atractants	assays made between 8:00 and 16:30	08:00 to 18:00	ND	Cyphenothrin	Yes	ND	% de escape and ET25 (tempo de escape 25%), ET50 and ET75	statistical analysis control vs. treatment	Kaplan-Meier	2% to 8%
Irritability and repellency of synthetic pyrethroids on an Aedes aegypti population from Thailand	Mongkalangoon etal	2009	população de Field da Tailandia, de Pu Teuy	Field	F1 to F3	2008	14° 17’ N, 99° 11’E	ND		ND	No used	ND	2-4 day sugar fed adult females	Laboratory	Excitorepellency Chamber	Spatial	15	4	30	Cyphenothrin		GT	ND	0,010% to 0,055%	DL50	filter paper	ND	Yes	No atranctants used	No atractants	assays made between 8:00 and 16:30	08:00 to 18:00	ND	Cyphenothrin	Yes	ND	% de escape and ET25 (tempo de escape 25%), ET50 and ET75	statistical analysis control vs. treatment	Kaplan-Meier	de 0% to 4,76%
Irritability and repellency of synthetic pyrethroids on an Aedes aegypti population from Thailand	Mongkalangoon etal	2009	população de Field da Tailandia, de Pu Teuy	Field	F1 to F3	2008	14° 17’ N, 99° 11’E	ND		ND	No used	ND	2-4 day sugar fed adult females	Laboratory	Excitorepellency Chamber	Contact	15	4	30	Tetramethrin		GT	ND	2,377% to 10,715%	DL50	filter paper	ND	Yes	No atranctants used	No atractants	assays made between 8:00 and 16:30	08:00 to 18:00	ND	Tetramethrin	Yes	ND	% de escape and ET25 (tempo de escape 25%), ET50 and ET75	statistical analysis control vs. treatment	Kaplan-Meier	0
Irritability and repellency of synthetic pyrethroids on an Aedes aegypti population from Thailand	Mongkalangoon etal	2009	população de Field da Tailandia, de Pu Teuy	Field	F1 to F3	2008	14° 17’ N, 99° 11’E	ND		ND	No used	ND	2-4 day sugar fed adult females	Laboratory	Excitorepellency Chamber	Spatial	15	4	30	Tetramethrin		GT	ND	2,377% to 10,715%	DL50	filter paper	ND	Yes	No atranctants used	No atractants	assays made between 8:00 and 16:30	08:00 to 18:00	ND	Tetramethrin	Yes	ND	% de escape and ET25 (tempo de escape 25%), ET50 and ET75	statistical analysis control vs. treatment	Kaplan-Meier	0
Irritability and repellency of synthetic pyrethroids on an Aedes aegypti population from Thailand	Mongkalangoon etal	2009	população de Field da Tailandia, de Pu Teuy	Field	F1 to F3	2008	14° 17’ N, 99° 11’E	ND		ND	No used	ND	2-4 day sugar fed adult females	Laboratory	Excitorepellency Chamber	Contact	15	4	30	Tetramethrin		GT	ND	2,091% to 5,114%	DL50	filter paper	ND	Yes	No atranctants used	No atractants	assays made between 8:00 and 16:30	08:00 to 18:00	ND	Tetramethrin	Yes	ND	% de escape and ET25 (tempo de escape 25%), ET50 and ET75	statistical analysis control vs. treatment	Kaplan-Meier	2,13% to 2,27%
Irritability and repellency of synthetic pyrethroids on an Aedes aegypti population from Thailand	Mongkalangoon etal	2009	população de Field da Tailandia, de Pu Teuy	Field	F1 to F3	2008	14° 17’ N, 99° 11’E	ND		ND	No used	ND	2-4 day sugar fed adult females	Laboratory	Excitorepellency Chamber	Spatial	15	4	30	Tetramethrin		GT	ND	2,091% to 5,114%	DL50	filter paper	ND	Yes	No atranctants used	No atractants	assays made between 8:00 and 16:30	08:00 to 18:00	ND	Tetramethrin	Yes	ND	% de escape and ET25 (tempo de escape 25%), ET50 and ET75	statistical analysis control vs. treatment	Kaplan-Meier	0
Irritancy and repellency behavioral responses of three strains of Aedes aegypti exposed to DDT and alpha-cypermethrin	Thanispong etal	2009	USDA	Laboratory	F1 and F2	ND	-	No			USDA	OMS test	2-4 day sugar fed adult females	Laboratory	Excitorepellency Chamber	Contact	15	4	30	Alpha-Cypermethrin		GT	Acetone	0,025g/m2	ND	net	ND	Yes	No atranctants used	No atractants	assays made between 8:00 and 16:30.	08:00 to 18:00	ND	Alpha-Cypermethrin	Yes	No	% de escape and ET25, ET50 and ET75	statistical analysis control vs. treatment	Kaplan-Meier survival analysis and ranqueamento por log.	0.069
Irritancy and repellency behavioral responses of three strains of Aedes aegypti exposed to DDT and alpha-cypermethrin	Thanispong etal	2009	USDA	Laboratory	F1 and F2	ND	-	No			USDA	OMS test	2-4 day sugar fed adult females	Laboratory	Excitorepellency Chamber	Spatial	15	4	30	Alpha-Cypermethrin		GT	Acetone	0,025g/m2	ND	net	ND	Yes	No atranctants used	No atractants	assays made between 8:00 and 16:30.	08:00 to 18:00	ND	Alpha-Cypermethrin	Yes	No	% de escape and ET25, ET50 and ET75	statistical analysis control vs. treatment	Kaplan-Meier survival analysis and ranqueamento por log.	0
Irritancy and repellency behavioral responses of three strains of Aedes aegypti exposed to DDT and alpha-cypermethrin	Thanispong etal	2009	USDA	Laboratory	F1 and F2	ND	-	No			USDA	OMS test	2-4 day sugar fed adult females	Laboratory	Excitorepellency Chamber	Contact	15	4	30	DDT		GT	Acetone	2,0g/m2	ND	net	ND	Yes	No atranctants used	No atractants	assays made between 8:00 and 16:30.	08:00 to 18:00	ND	DDT	Yes	No	% de escape and ET25, ET50 and ET75	statistical analysis control vs. treatment	Kaplan-Meier survival analysis and ranqueamento por log.	0
Irritancy and repellency behavioral responses of three strains of Aedes aegypti exposed to DDT and alpha-cypermethrin	Thanispong etal	2009	USDA	Laboratory	F1 and F2	ND	-	No			USDA	OMS test	2-4 day sugar fed adult females	Laboratory	Excitorepellency Chamber	Spatial	15	4	30	DDT		GT	Acetone	2,0g/m2	ND	net	ND	Yes	No atranctants used	No atractants	assays made between 8:00 and 16:30.	08:00 to 18:00	ND	DDT	Yes	No	% de escape and ET25, ET50 and ET75	statistical analysis control vs. treatment	Kaplan-Meier survival analysis and ranqueamento por log.	0
Irritancy and repellency behavioral responses of three strains of Aedes aegypti exposed to DDT and alpha-cypermethrin	Thanispong etal	2009	pop denominada KAN. Ban Pu Tuey, na Tailandia	Field	F1 and F2	ND	-	No			USDA	OMS test	2-4 day sugar fed adult females	Laboratory	Excitorepellency Chamber	Contact	15	4	30	Alpha-Cypermethrin		GT	Acetone	0,025g/m2	ND	net	ND	Yes	No atranctants used	No atractants	assays made between 8:00 and 16:30.	08:00 to 18:00	ND	Alpha-Cypermethrin	Yes	No	% de escape and ET25, ET50 and ET75	statistical analysis control vs. treatment	Kaplan-Meier survival analysis and ranqueamento por log.	0
Irritancy and repellency behavioral responses of three strains of Aedes aegypti exposed to DDT and alpha-cypermethrin	Thanispong etal	2009	pop denominada KAN. Ban Pu Tuey, na Tailandia	Field	F1 and F2	ND	-	No			USDA	OMS test	2-4 day sugar fed adult females	Laboratory	Excitorepellency Chamber	Spatial	15	4	30	Alpha-Cypermethrin		GT	Acetone	0,025g/m2	ND	net	ND	Yes	No atranctants used	No atractants	assays made between 8:00 and 16:30.	08:00 to 18:00	ND	Alpha-Cypermethrin	Yes	No	% de escape and ET25, ET50 and ET75	statistical analysis control vs. treatment	Kaplan-Meier survival analysis and ranqueamento por log.	0
Irritancy and repellency behavioral responses of three strains of Aedes aegypti exposed to DDT and alpha-cypermethrin	Thanispong etal	2009	pop denominada KAN. Ban Pu Tuey, na Tailandia	Field	F1 and F2	ND	-	No			USDA	OMS test	2-4 day sugar fed adult females	Laboratory	Excitorepellency Chamber	Contact	15	4	30	DDT		GT	Acetone	2,0g/m2	ND	net	ND	Yes	No atranctants used	No atractants	assays made between 8:00 and 16:30.	08:00 to 18:00	ND	DDT	Yes	No	% de escape and ET25, ET50 and ET75	statistical analysis control vs. treatment	Kaplan-Meier survival analysis and ranqueamento por log.	0
Irritancy and repellency behavioral responses of three strains of Aedes aegypti exposed to DDT and alpha-cypermethrin	Thanispong etal	2009	pop denominada KAN. Ban Pu Tuey, na Tailandia	Field	F1 and F2	ND	-	No			USDA	OMS test	2-4 day sugar fed adult females	Laboratory	Excitorepellency Chamber	Spatial	15	4	30	DDT		GT	Acetone	2,0g/m2	ND	net	ND	Yes	No atranctants used	No atractants	assays made between 8:00 and 16:30.	08:00 to 18:00	ND	DDT	Yes	No	% de escape and ET25, ET50 and ET75	statistical analysis control vs. treatment	Kaplan-Meier survival analysis and ranqueamento por log.	0
Irritancy and repellency behavioral responses of three strains of Aedes aegypti exposed to DDT and alpha-cypermethrin	Thanispong etal	2009	pop denominada CM. Originaria de Ban Pang Mai Deang, na Tailandia	Field	F1 and F2	ND	-	No			USDA	OMS test	2-4 day sugar fed adult females	Laboratory	Excitorepellency Chamber	Contact	15	4	30	Alpha-Cypermethrin		GT	Acetone	0,025g/m2	ND	net	ND	Yes	No atranctants used	No atractants	assays made between 8:00 and 16:30.	08:00 to 18:00	ND	Alpha-Cypermethrin	Yes	No	% de escape and ET25, ET50 and ET75	statistical analysis control vs. treatment	Kaplan-Meier survival analysis and ranqueamento por log.	0.193
Irritancy and repellency behavioral responses of three strains of Aedes aegypti exposed to DDT and alpha-cypermethrin	Thanispong etal	2009	pop denominada CM. Originaria de Ban Pang Mai Deang, na Tailandia	Field	F1 and F2	ND	-	No			USDA	OMS test	2-4 day sugar fed adult females	Laboratory	Excitorepellency Chamber	Spatial	15	4	30	Alpha-Cypermethrin		GT	Acetone	0,025g/m2	ND	net	ND	Yes	No atranctants used	No atractants	assays made between 8:00 and 16:30.	08:00 to 18:00	ND	Alpha-Cypermethrin	No	No	% de escape and ET25, ET50 and ET75	statistical analysis control vs. treatment	Kaplan-Meier survival analysis and ranqueamento por log.	0
Irritancy and repellency behavioral responses of three strains of Aedes aegypti exposed to DDT and alpha-cypermethrin	Thanispong etal	2009	pop denominada CM. Originaria de Ban Pang Mai Deang, na Tailandia	Field	F1 and F2	ND	-	No			USDA	OMS test	2-4 day sugar fed adult females	Laboratory	Excitorepellency Chamber	Contact	15	4	30	DDT		GT	Acetone	2,0g/m2	ND	net	ND	Yes	No atranctants used	No atractants	assays made between 8:00 and 16:30.	08:00 to 18:00	ND	DDT	Yes	No	% de escape and ET25, ET50 and ET75	statistical analysis control vs. treatment	Kaplan-Meier survival analysis and ranqueamento por log.	0
Irritancy and repellency behavioral responses of three strains of Aedes aegypti exposed to DDT and alpha-cypermethrin	Thanispong etal	2009	pop denominada CM. Originaria de Ban Pang Mai Deang, na Tailandia	Field	F1 and F2	ND	-	No			USDA	OMS test	2-4 day sugar fed adult females	Laboratory	Excitorepellency Chamber	Spatial	15	4	30	DDT		GT	Acetone	2,0g/m2	ND	net	ND	Yes	No atranctants used	No atractants	assays made between 8:00 and 16:30.	08:00 to 18:00	ND	DDT	Yes	No	% de escape and ET25, ET50 and ET75	statistical analysis control vs. treatment	Kaplan-Meier survival analysis and ranqueamento por log.	0
Effects of physiological conditioning on behavioral avoidance by using to single age group of Aedes aegypti exposed to deltamethrin and DDT	Polsomboon etal	2008	pop de Field de Pu Teuy, na Tailandia	Field	ND	Coletada between junho and agosto de 2006	14o 17 N, 99o 17 E	Yes	DDT	ND	No used	OMS test	5-10 day sugar fed adult females	Laboratory	Excitorepellency Chamber	Contact	15	4	30	Deltamethrin		GT	ND	0,02g/m2	ND	filter paper	ND	Yes	No atranctants used	No atractants	assays ocorreram between 8h and 18h com Temperature 17°C to 32°C and UR 50% to 75%	08:00 to 18:00	ND	Deltamethrin	Yes	No	% de escape and ET25, ET50 and ET75	statistical analysis control vs. treatment	metodo de ranquemento em log	1 morto
Effects of physiological conditioning on behavioral avoidance by using to single age group of Aedes aegypti exposed to deltamethrin and DDT	Polsomboon etal	2008	pop de Field de Pu Teuy, na Tailandia	Field	ND	Coletada between junho and agosto de 2006	14o 17 N, 99o 17 E	Yes	DDT	ND	No used	OMS test	5-10 day sugar fed adult females	Laboratory	Excitorepellency Chamber	Spatial	15	4	30	Deltamethrin		GT	ND	0,02g/m2	ND	filter paper	ND	Yes	No atranctants used	No atractants	assays ocorreram between 8h and 18h com Temperature 17°C to 32°C and UR 50% to 75%	08:00 to 18:00	ND	Deltamethrin	Yes	No	% de escape and ET25, ET50 and ET75	statistical analysis control vs. treatment	metodo de ranquemento em log	0 mortos
Effects of physiological conditioning on behavioral avoidance by using to single age group of Aedes aegypti exposed to deltamethrin and DDT	Polsomboon etal	2008	pop de Field de Pu Teuy, na Tailandia	Field	ND	Coletada between junho and agosto de 2006	14o 17 N, 99o 17 E	Yes	DDT	ND	No used	OMS test	5-10 day sugar fed adult females	Laboratory	Excitorepellency Chamber	Contact	15	4	30	DDT		GT	ND	2g/m2	ND	filter paper	ND	Yes	No atranctants used	No atractants	assays ocorreram between 8h and 18h com Temperature 17°C to 32°C and UR 50% to 75%	08:00 to 18:00	ND	DDT	Yes	Yes	% de escape and ET25, ET50 and ET75	statistical analysis control vs. treatment	metodo de ranquemento em log	0 mortos
Effects of physiological conditioning on behavioral avoidance by using to single age group of Aedes aegypti exposed to deltamethrin and DDT	Polsomboon etal	2008	pop de Field de Pu Teuy, na Tailandia	Field	ND	Coletada between junho and agosto de 2006	14o 17 N, 99o 17 E	Yes	DDT	ND	No used	OMS test	5-10 day sugar fed adult females	Laboratory	Excitorepellency Chamber	Spatial	15	4	30	DDT		GT	ND	2g/m2	ND	filter paper	ND	Yes	No atranctants used	No atractants	assays ocorreram between 8h and 18h com Temperature 17°C to 32°C and UR 50% to 75%	08:00 to 18:00	ND	DDT	Yes	Yes	% de escape and ET25, ET50 and ET75	statistical analysis control vs. treatment	metodo de ranquemento em log	0 mortos
Effects of physiological conditioning on behavioral avoidance by using to single age group of Aedes aegypti exposed to deltamethrin and DDT	Polsomboon etal	2008	pop de Field de Pu Teuy, na Tailandia	Field	ND	Coletada between junho and agosto de 2006	14o 17 N, 99o 17 E	Yes	DDT	ND	No used	OMS test	5-10 day sugar fed adult females	Laboratory	Excitorepellency Chamber	Contact	15	4	30	Deltamethrin		GT	ND	0,02g/m2	ND	filter paper	ND	Yes	No atranctants used	No atractants	assays ocorreram between 8h and 18h com Temperature 17°C to 32°C and UR 50% to 75%	08:00 to 18:00	ND	Deltamethrin	Yes	No	% de escape and ET25, ET50 and ET75	statistical analysis control vs. treatment	metodo de ranquemento em log	2 mortos
Effects of physiological conditioning on behavioral avoidance by using to single age group of Aedes aegypti exposed to deltamethrin and DDT	Polsomboon etal	2008	pop de Field de Pu Teuy, na Tailandia	Field	ND	Coletada between junho and agosto de 2006	14o 17 N, 99o 17 E	Yes	DDT	ND	No used	OMS test	5-10 day sugar fed adult females	Laboratory	Excitorepellency Chamber	Spatial	15	4	30	Deltamethrin		GT	ND	0,02g/m2	ND	filter paper	ND	Yes	No atranctants used	No atractants	assays ocorreram between 8h and 18h com Temperature 17°C to 32°C and UR 50% to 75%	08:00 to 18:00	ND	Deltamethrin	Yes	No	% de escape and ET25, ET50 and ET75	statistical analysis control vs. treatment	metodo de ranquemento em log	0 mortos
Effects of physiological conditioning on behavioral avoidance by using to single age group of Aedes aegypti exposed to deltamethrin and DDT	Polsomboon etal	2008	pop de Field de Pu Teuy, na Tailandia	Field	ND	Coletada between junho and agosto de 2006	14o 17 N, 99o 17 E	Yes	DDT	ND	No used	OMS test	5-10 day sugar fed adult females	Laboratory	Excitorepellency Chamber	Contact	15	4	30	DDT		GT	ND	2g/m2	ND	filter paper	ND	Yes	No atranctants used	No atractants	assays ocorreram between 8h and 18h com Temperature 17°C to 32°C and UR 50% to 75%	08:00 to 18:00	ND	DDT	Yes	Yes	% de escape and ET25, ET50 and ET75	statistical analysis control vs. treatment	metodo de ranquemento em log	1 morto
Effects of physiological conditioning on behavioral avoidance by using to single age group of Aedes aegypti exposed to deltamethrin and DDT	Polsomboon etal	2008	pop de Field de Pu Teuy, na Tailandia	Field	ND	Coletada between junho and agosto de 2006	14o 17 N, 99o 17 E	Yes	DDT	ND	No used	OMS test	5-10 day sugar fed adult females	Laboratory	Excitorepellency Chamber	Spatial	15	4	30	DDT		GT	ND	2g/m2	ND	filter paper	ND	Yes	No atranctants used	No atractants	assays ocorreram between 8h and 18h com Temperature 17°C to 32°C and UR 50% to 75%	08:00 to 18:00	ND	DDT	Yes	Yes	% de escape and ET25, ET50 and ET75	statistical analysis control vs. treatment	metodo de ranquemento em log	0 mortos
Effects of physiological conditioning on behavioral avoidance by using to single age group of Aedes aegypti exposed to deltamethrin and DDT	Polsomboon etal	2008	pop de Field de Pu Teuy, na Tailandia	Field	ND	Coletada between junho and agosto de 2006	14o 17 N, 99o 17 E	Yes	DDT	ND	No used	OMS test	5-10 day parous blood fed females	Laboratory	Excitorepellency Chamber	Contact	15	4	30	Deltamethrin		GT	ND	0,02g/m2	ND	filter paper	ND	Yes	No atranctants used	No atractants	assays ocorreram between 8h and 18h com Temperature 17°C to 32°C and UR 50% to 75%	08:00 to 18:00	ND	Deltamethrin	Yes	No	% de escape and ET25, ET50 and ET75	statistical analysis control vs. treatment	metodo de ranquemento em log	4 mortos
Effects of physiological conditioning on behavioral avoidance by using to single age group of Aedes aegypti exposed to deltamethrin and DDT	Polsomboon etal	2008	pop de Field de Pu Teuy, na Tailandia	Field	ND	Coletada between junho and agosto de 2006	14o 17 N, 99o 17 E	Yes	DDT	ND	No used	OMS test	5-10 day parous blood fed females	Laboratory	Excitorepellency Chamber	Spatial	15	4	30	Deltamethrin		GT	ND	0,02g/m2	ND	filter paper	ND	Yes	No atranctants used	No atractants	assays ocorreram between 8h and 18h com Temperature 17°C to 32°C and UR 50% to 75%	08:00 to 18:00	ND	Deltamethrin	Yes	No	% de escape and ET25, ET50 and ET75	statistical analysis control vs. treatment	metodo de ranquemento em log	3 mortos
Effects of physiological conditioning on behavioral avoidance by using to single age group of Aedes aegypti exposed to deltamethrin and DDT	Polsomboon etal	2008	pop de Field de Pu Teuy, na Tailandia	Field	ND	Coletada between junho and agosto de 2006	14o 17 N, 99o 17 E	Yes	DDT	ND	No used	OMS test	5-10 day parous blood fed females	Laboratory	Excitorepellency Chamber	Contact	15	4	30	DDT		GT	ND	2g/m2	ND	filter paper	ND	Yes	No atranctants used	No atractants	assays ocorreram between 8h and 18h com Temperature 17°C to 32°C and UR 50% to 75%	08:00 to 18:00	ND	DDT	Yes	Yes	% de escape and ET25, ET50 and ET75	statistical analysis control vs. treatment	metodo de ranquemento em log	3 mortos
Effects of physiological conditioning on behavioral avoidance by using to single age group of Aedes aegypti exposed to deltamethrin and DDT	Polsomboon etal	2008	pop de Field de Pu Teuy, na Tailandia	Field	ND	Coletada between junho and agosto de 2006	14o 17 N, 99o 17 E	Yes	DDT	ND	No used	OMS test	5-10 day parous blood fed females	Laboratory	Excitorepellency Chamber	Spatial	15	4	30	DDT		GT	ND	2g/m2	ND	filter paper	ND	Yes	No atranctants used	No atractants	assays ocorreram between 8h and 18h com Temperature 17°C to 32°C and UR 50% to 75%	08:00 to 18:00	ND	DDT	Yes	Yes	% de escape and ET25, ET50 and ET75	statistical analysis control vs. treatment	metodo de ranquemento em log	2 mortos
Effects of physiological conditioning on behavioral avoidance by using to single age group of Aedes aegypti exposed to deltamethrin and DDT	Polsomboon etal	2008	pop de Field de Pu Teuy, na Tailandia	Field	ND	Coletada between junho and agosto de 2006	14o 17 N, 99o 17 E	Yes	DDT	ND	No used	OMS test	5-10 day blood fed adult females	Laboratory	Excitorepellency Chamber	Contact	15	4	30	Deltamethrin		GT	ND	0,02g/m2	ND	filter paper	ND	Yes	No atranctants used	No atractants	assays ocorreram between 8h and 18h com Temperature 17°C to 32°C and UR 50% to 75%	08:00 to 18:00	ND	Deltamethrin	Yes	No	% de escape and ET25, ET50 and ET75	statistical analysis control vs. treatment	metodo de ranquemento em log	3 mortos
Effects of physiological conditioning on behavioral avoidance by using to single age group of Aedes aegypti exposed to deltamethrin and DDT	Polsomboon etal	2008	pop de Field de Pu Teuy, na Tailandia	Field	ND	Coletada between junho and agosto de 2006	14o 17 N, 99o 17 E	Yes	DDT	ND	No used	OMS test	5-10 day blood fed adult females	Laboratory	Excitorepellency Chamber	Spatial	15	4	30	Deltamethrin		GT	ND	0,02g/m2	ND	filter paper	ND	Yes	No atranctants used	No atractants	assays ocorreram between 8h and 18h com Temperature 17°C to 32°C and UR 50% to 75%	08:00 to 18:00	ND	Deltamethrin	Yes	No	% de escape and ET25, ET50 and ET75	statistical analysis control vs. treatment	metodo de ranquemento em log	0 mortos
Effects of physiological conditioning on behavioral avoidance by using to single age group of Aedes aegypti exposed to deltamethrin and DDT	Polsomboon etal	2008	pop de Field de Pu Teuy, na Tailandia	Field	ND	Coletada between junho and agosto de 2006	14o 17 N, 99o 17 E	Yes	DDT	ND	No used	OMS test	5-10 day blood fed adult females	Laboratory	Excitorepellency Chamber	Contact	15	4	30	DDT		GT	ND	2g/m2	ND	filter paper	ND	Yes	No atranctants used	No atractants	assays ocorreram between 8h and 18h com Temperature 17°C to 32°C and UR 50% to 75%	08:00 to 18:00	ND	DDT	Yes	Yes	% de escape and ET25, ET50 and ET75	statistical analysis control vs. treatment	metodo de ranquemento em log	0 mortos
Effects of physiological conditioning on behavioral avoidance by using to single age group of Aedes aegypti exposed to deltamethrin and DDT	Polsomboon etal	2008	pop de Field de Pu Teuy, na Tailandia	Field	ND	Coletada between junho and agosto de 2006	14o 17 N, 99o 17 E	Yes	DDT	ND	No used	OMS test	5-10 day blood fed adult females	Laboratory	Excitorepellency Chamber	Spatial	15	4	30	DDT		GT	ND	2g/m2	ND	filter paper	ND	Yes	No atranctants used	No atractants	assays ocorreram between 8h and 18h com Temperature 17°C to 32°C and UR 50% to 75%	08:00 to 18:00	ND	DDT	Yes	Yes	% de escape and ET25, ET50 and ET75	statistical analysis control vs. treatment	metodo de ranquemento em log	0 mortos
RESPUESTA CONDUCTUAL DE Aedes aegypti (Linnaeus, 1762) FRENTE to ADULTICIDAS PIRETROIDES DE USO FRECUENTE EN SALUD PÚBLICA	Ayala-Sulca etal	2008	A. aegypti coletados na area metropolitana de monterrey (México). Usaram F1	Field	F1	ND	San Nicolás de los Garza (N: 25° 48’ 01.2”; W: 100° 16’ 34”) and Escobedo (coordenadas N: 25˚ 48’ 48,2”; W: 100˚ 24’ 13,8”).	ND		ND	Not used	ND	5-10 day sugar fed adult females	Laboratory	HITSS	Contact	10	6	10	DDT		GT	Acetone	0,025nmol/cm2 to 250 nmol/cm2	ND	HITSS net	Impregnated material prepared 24h before experiment	Yes	No atranctants used	No atractants	as 8h and as 16h, nas Temperature de 22C ( 21 to 25C) and UR de 47% ( 40% to 60%)	08:00 to 18:00	ND	DDT	Yes	ND	% escape	statistical analysis control vs. treatment	metodo de Wilcoxon	No calculado
RESPUESTA CONDUCTUAL DE Aedes aegypti (Linnaeus, 1762) FRENTE to ADULTICIDAS PIRETROIDES DE USO FRECUENTE EN SALUD PÚBLICA	Ayala-Sulca etal	2008	A. aegypti coletados na area metropolitana de monterrey (México). Usaram F1	Field	F1	ND	San Nicolás de los Garza (N: 25° 48’ 01.2”; W: 100° 16’ 34”) and Escobedo (coordenadas N: 25˚ 48’ 48,2”; W: 100˚ 24’ 13,8”).	ND		ND	Not used	ND	5-10 day sugar fed adult females	Laboratory	HITSS	Spatial	15	9	10	DDT		GT	Acetone	0,025nmol/cm2 to 250 nmol/cm3	ND	HITSS net	Impregnated material prepared 24h before experiment	Yes	No atranctants used	No atractants	as 8h and as 16h, nas Temperature de 22C ( 21 to 25C) and UR de 47% ( 40% to 60%)	08:00 to 18:00	ND	DDT	No	ND	SAI	statistical analysis control vs. treatment	teste No parametrico de forma linear	No calculado
RESPUESTA CONDUCTUAL DE Aedes aegypti (Linnaeus, 1762) FRENTE to ADULTICIDAS PIRETROIDES DE USO FRECUENTE EN SALUD PÚBLICA	Ayala-Sulca etal	2008	A. aegypti coletados na area metropolitana de monterrey (México). Usaram F1	Field	F1	ND	San Nicolás de los Garza (N: 25° 48’ 01.2”; W: 100° 16’ 34”) and Escobedo (coordenadas N: 25˚ 48’ 48,2”; W: 100˚ 24’ 13,8”).	ND		ND	Not used	ND	5-10 day sugar fed adult females	Laboratory	HITSS	Contact	10	6	10	Permethrin		GT	Acetone	0,025nmol/cm2 to 250 nmol/cm4	ND	HITSS net	Impregnated material prepared 24h before experiment	Yes	No atranctants used	No atractants	as 8h and as 16h, nas Temperature de 22C ( 21 to 25C) and UR de 47% ( 40% to 60%)	08:00 to 18:00	ND	Permethrin	Yes	ND	% escape	statistical analysis control vs. treatment	metodo de Wilcoxon	No calculado
RESPUESTA CONDUCTUAL DE Aedes aegypti (Linnaeus, 1762) FRENTE to ADULTICIDAS PIRETROIDES DE USO FRECUENTE EN SALUD PÚBLICA	Ayala-Sulca etal	2008	A. aegypti coletados na area metropolitana de monterrey (México). Usaram F1	Field	F1	ND	San Nicolás de los Garza (N: 25° 48’ 01.2”; W: 100° 16’ 34”) and Escobedo (coordenadas N: 25˚ 48’ 48,2”; W: 100˚ 24’ 13,8”).	ND		ND	Not used	ND	5-10 day sugar fed adult females	Laboratory	HITSS	Spatial	15	9	10	Permethrin		GT	Acetone	0,025nmol/cm2 to 250 nmol/cm5	ND	HITSS net	Impregnated material prepared 24h before experiment	Yes	No atranctants used	No atractants	as 8h and as 16h, nas Temperature de 22C ( 21 to 25C) and UR de 47% ( 40% to 60%)	08:00 to 18:00	ND	Permethrin	No	ND	SAI	statistical analysis control vs. treatment	teste No parametrico de forma linear	No calculado
RESPUESTA CONDUCTUAL DE Aedes aegypti (Linnaeus, 1762) FRENTE to ADULTICIDAS PIRETROIDES DE USO FRECUENTE EN SALUD PÚBLICA	Ayala-Sulca etal	2008	A. aegypti coletados na area metropolitana de monterrey (México). Usaram F1	Field	F1	ND	San Nicolás de los Garza (N: 25° 48’ 01.2”; W: 100° 16’ 34”) and Escobedo (coordenadas N: 25˚ 48’ 48,2”; W: 100˚ 24’ 13,8”).	ND		ND	Not used	ND	5-10 day sugar fed adult females	Laboratory	HITSS	Contact	10	6	10	Bifenthrin		GT	Acetone	0,025nmol/cm2 to 250 nmol/cm6	ND	HITSS net	Impregnated material prepared 24h before experiment	Yes	No atranctants used	No atractants	as 8h and as 16h, nas Temperature de 22C ( 21 to 25C) and UR de 47% ( 40% to 60%)	08:00 to 18:00	ND	Bifenthrin	Yes	ND	% escape	statistical analysis control vs. treatment	metodo de Wilcoxon	No calculado
RESPUESTA CONDUCTUAL DE Aedes aegypti (Linnaeus, 1762) FRENTE to ADULTICIDAS PIRETROIDES DE USO FRECUENTE EN SALUD PÚBLICA	Ayala-Sulca etal	2008	A. aegypti coletados na area metropolitana de monterrey (México). Usaram F1	Field	F1	ND	San Nicolás de los Garza (N: 25° 48’ 01.2”; W: 100° 16’ 34”) and Escobedo (coordenadas N: 25˚ 48’ 48,2”; W: 100˚ 24’ 13,8”).	ND		ND	Not used	ND	5-10 day sugar fed adult females	Laboratory	HITSS	Spatial	15	9	10	Bifenthrin		GT	Acetone	0,025nmol/cm2 to 250 nmol/cm7	ND	HITSS net	Impregnated material prepared 24h before experiment	Yes	No atranctants used	No atractants	as 8h and as 16h, nas Temperature de 22C ( 21 to 25C) and UR de 47% ( 40% to 60%)	08:00 to 18:00	ND	Bifenthrin	No	ND	SAI	statistical analysis control vs. treatment	teste No parametrico de forma linear	No calculado
Behavioural responses of deltamethrinand permethrin-resistant strains of Aedes aegypti when exposed to permethrin in an excito-repellency test system	Paeporn etal	2007	Thailand Ministry of Health reference population	Laboratory	ND	ND	-	No			Thailand Ministry of Health reference population	OMS test, investigação mutation kdr	ND	Laboratory			25	4	30			GT	ND	0,25g/m2	ND	filter paper	ND	Yes		No atractants	ND	ND	ND				% de escape	ND	ND	0.083
Behavioural responses of deltamethrinand permethrin-resistant strains of Aedes aegypti when exposed to permethrin in an excito-repellency test system	Paeporn etal	2007	Thailand Ministry of Health reference population	Laboratory	ND	ND	-	No			Thailand Ministry of Health reference population	OMS test, investigação mutation kdr, atividade enzimas	ND	Laboratory			25	4	30			GT	ND	0,25g/m2	ND	filter paper	ND	Yes		No atractants	ND	ND	ND				% de escape	ND	ND	0
Behavioural responses of deltamethrinand permethrin-resistant strains of Aedes aegypti when exposed to permethrin in an excito-repellency test system	Paeporn etal	2007	Pop resistente to Deltamethrin originalmente de Wat KhuBua.	Field	F3	ND	-	Yes	Deltamethrin	increased metabolic detoxification	Thailand Ministry of Health reference population	OMS test, investigação mutation kdr, atividade enzimas	ND	Laboratory			25	4	30			GT	ND	0,25g/m2	ND	filter paper	ND	Yes		No atractants	ND	ND	ND				% de escape	ND	ND	0.01
Behavioural responses of deltamethrinand permethrin-resistant strains of Aedes aegypti when exposed to permethrin in an excito-repellency test system	Paeporn etal	2007	Pop resistente to Deltamethrin originalmente de Wat KhuBua.	Field	F3	ND	-	Yes	Deltamethrin	increased metabolic detoxification	Thailand Ministry of Health reference population	OMS test, investigação mutation kdr, atividade enzimas	ND	Laboratory			25	4	30			GT	ND	0,25g/m2	ND	filter paper	ND	Yes		No atractants	ND	ND	ND				% de escape	ND	ND	0
Behavioural responses of deltamethrinand permethrin-resistant strains of Aedes aegypti when exposed to permethrin in an excito-repellency test system	Paeporn etal	2007	Pop resistente to Permethrin. originalmente de Tambon Pongsawai	Field	F3	ND	-	Yes	Permethrin	increased metabolic detoxification	Thailand Ministry of Health reference population	OMS test, investigação mutation kdr, atividade enzimas	ND	Laboratory			25	4	30			GT	ND	0,25g/m2	ND	filter paper	ND	Yes		No atractants	ND	ND	ND				% de escape	ND	ND	0
Behavioural responses of deltamethrinand permethrin-resistant strains of Aedes aegypti when exposed to permethrin in an excito-repellency test system	Paeporn etal	2007	Pop resistente to Permethrin. originalmente de Tambon Pongsawai	Field	F3	ND	-	Yes	Permethrin	increased metabolic detoxification	Thailand Ministry of Health reference population	OMS test, investigação mutation kdr, atividade enzimas	ND	Laboratory			25	4	30			GT	ND	0,25g/m2	ND	filter paper	ND	Yes		No atractants	ND	ND	ND				% de escape	ND	ND	0.01
Field evaluation of spatial repellency of metofluthrin-impregnated latticework plastic strips against Aedes aegypti (L.) and analysis of environmental factors affecting its efficacy in My Tho City, Tien Giang, Vietnam.	Kawada etal	2006	My Tho (vietnam)	Field	F0	realizado em 2005	10°20–10°25N, 106°20–106°25E	ND			ND	ND	Field insects	Field	House Walls	Spatial	ND	ND	720	Metofluthrin		Formulado	ND	0.05	ND	treliça de polietileno	ND	Yes	Human	-	9:00 and 11:00 da manhã. Temperature de cerca de 30C and UR de cerca de 75%	08:00 to 12:00	ND	Metofluthrin	Yes	ND	Capatured females	statistical analysis control vs. treatment	ANOVA	ND
Influence of nutritional and physiological status on behavioral responses of Aedes aegypti (Diptera: Culicidae) to deltamethrin and cypermethrin	Chareonviriyaphap etal	2006	Chiangmai	Field	F1 to F3	2004	14° 15’ N, 99° 17’ E	Yes	Deltamethrin and cipermethrin	ND	Not used	OMS test	5-10 day gravid blood fed adult females	Laboratory	Excitorepellency Chamber	Contact	25	3	30	Deltamethrin		GT	Acetone and silicon oil	0,02g/m3	ND	filter paper	Climatization	Yes	No atranctants used	No atractants	ensaio 8:00 and 16:30. Temperature varied de 27° C to 32° C and umidade relativa 50% to 75%)	08:00 to 18:00	ND	Deltamethrin	Yes	Yes	% escape	ND	usou ranqueamento por log	0.01
Influence of nutritional and physiological status on behavioral responses of Aedes aegypti (Diptera: Culicidae) to deltamethrin and cypermethrin	Chareonviriyaphap etal	2006	Chiangmai	Field	F1 to F3	2004	14° 15’ N, 99° 17’ E	Yes	Deltamethrin and cipermethrin	ND	Not used	OMS test	5-10 day gravid blood fed adult females	Laboratory	Excitorepellency Chamber	Spatial	25	3	30	Deltamethrin		GT	Acetone and silicon oil	0,02g/m3	ND	filter paper	Climatization	Yes	No atranctants used	No atractants	ensaio 8:00 and 16:30. Temperature varied de 27° C to 32° C and umidade relativa 50% to 75%)	08:00 to 18:00	ND	Deltamethrin	Yes	Yes	% escape	ND	usou ranqueamento por log	No mostrado
Influence of nutritional and physiological status on behavioral responses of Aedes aegypti (Diptera: Culicidae) to deltamethrin and cypermethrin	Chareonviriyaphap etal	2006	Chiangmai	Field	F1 to F3	2004	14° 15’ N, 99° 17’ E	Yes	Deltamethrin and cipermethrin	ND	Not used	OMS test	5-10 day gravid blood fed adult females	Laboratory	Excitorepellency Chamber	Contact	25	3	30	Cypermethrin		GT	Acetone and silicon oil	0,02g/m3	ND	filter paper	Climatization	Yes	No atranctants used	No atractants	ensaio 8:00 and 16:30. Temperature varied de 27° C to 32° C and umidade relativa 50% to 75%)	08:00 to 18:00	ND	Cypermethrin	Yes	Yes	% escape	ND	usou ranqueamento por log	0.3
Influence of nutritional and physiological status on behavioral responses of Aedes aegypti (Diptera: Culicidae) to deltamethrin and cypermethrin	Chareonviriyaphap etal	2006	Chiangmai	Field	F1 to F3	2004	14° 15’ N, 99° 17’ E	Yes	Deltamethrin and cipermethrin	ND	Not used	OMS test	5-10 day gravid blood fed adult females	Laboratory	Excitorepellency Chamber	Spatial	25	3	30	Cypermethrin		GT	Acetone and silicon oil	0,02g/m3	ND	filter paper	Climatization	Yes	No atranctants used	No atractants	ensaio 8:00 and 16:30. Temperature varied de 27° C to 32° C and umidade relativa 50% to 75%)	08:00 to 18:00	ND	Cypermethrin	No	Yes	% escape	ND	usou ranqueamento por log	No mostrado
Influence of nutritional and physiological status on behavioral responses of Aedes aegypti (Diptera: Culicidae) to deltamethrin and cypermethrin	Chareonviriyaphap etal	2006	Chiangmai	Field	F1 to F3	2004	14° 15’ N, 99° 17’ E	Yes	Deltamethrin and cipermethrin	ND	Not used	OMS test	2-4 day sugar fed adult females	Laboratory	Excitorepellency Chamber	Contact	25	3	30	Deltamethrin		GT	Acetone and silicon oil	0,02g/m3	ND	filter paper	Climatization	Yes	No atranctants used	No atractants	ensaio 8:00 and 16:30. Temperature varied de 27° C to 32° C and umidade relativa 50% to 75%)	08:00 to 18:00	ND	Deltamethrin	No	Yes	% escape	ND	usou ranqueamento por log	0
Influence of nutritional and physiological status on behavioral responses of Aedes aegypti (Diptera: Culicidae) to deltamethrin and cypermethrin	Chareonviriyaphap etal	2006	Chiangmai	Field	F1 to F3	2004	14° 15’ N, 99° 17’ E	Yes	Deltamethrin and cipermethrin	ND	Not used	OMS test	2-4 day sugar fed adult females	Laboratory	Excitorepellency Chamber	Spatial	25	3	30	Deltamethrin		GT	Acetone and silicon oil	0,02g/m3	ND	filter paper	Climatization	Yes	No atranctants used	No atractants	ensaio 8:00 and 16:30. Temperature varied de 27° C to 32° C and umidade relativa 50% to 75%)	08:00 to 18:00	ND	Deltamethrin	No	Yes	% escape	ND	usou ranqueamento por log	No mostrado
Influence of nutritional and physiological status on behavioral responses of Aedes aegypti (Diptera: Culicidae) to deltamethrin and cypermethrin	Chareonviriyaphap etal	2006	Chiangmai	Field	F1 to F3	2004	14° 15’ N, 99° 17’ E	Yes	Deltamethrin and cipermethrin	ND	Not used	OMS test	2-4 day sugar fed adult females	Laboratory	Excitorepellency Chamber	Contact	25	3	30	Cypermethrin		GT	Acetone and silicon oil	0,02g/m3	ND	filter paper	Climatization	Yes	No atranctants used	No atractants	ensaio 8:00 and 16:30. Temperature varied de 27° C to 32° C and umidade relativa 50% to 75%)	08:00 to 18:00	ND	Cypermethrin	No	Yes	% escape	ND	usou ranqueamento por log	0.39
Influence of nutritional and physiological status on behavioral responses of Aedes aegypti (Diptera: Culicidae) to deltamethrin and cypermethrin	Chareonviriyaphap etal	2006	Chiangmai	Field	F1 to F3	2004	14° 15’ N, 99° 17’ E	Yes	Deltamethrin and cipermethrin	ND	Not used	OMS test	2-4 day sugar fed adult females	Laboratory	Excitorepellency Chamber	Spatial	25	3	30	Cypermethrin		GT	Acetone and silicon oil	0,02g/m3	ND	filter paper	Climatization	Yes	No atranctants used	No atractants	ensaio 8:00 and 16:30. Temperature varied de 27° C to 32° C and umidade relativa 50% to 75%)	08:00 to 18:00	ND	Cypermethrin	Yes	Yes	% escape	ND	usou ranqueamento por log	No mostrado
Influence of nutritional and physiological status on behavioral responses of Aedes aegypti (Diptera: Culicidae) to deltamethrin and cypermethrin	Chareonviriyaphap etal	2006	Chiangmai	Field	F1 to F3	2004	14° 15’ N, 99° 17’ E	Yes	Deltamethrin and cipermethrin	ND	Not used	OMS test	2-4 day blood fed adult females	Laboratory	Excitorepellency Chamber	Contact	25	3	30	Deltamethrin		GT	Acetone and silicon oil	0,02g/m3	ND	filter paper	Climatization	Yes	No atranctants used	No atractants	ensaio 8:00 and 16:30. Temperature varied de 27° C to 32° C and umidade relativa 50% to 75%)	08:00 to 18:00	ND	Deltamethrin	No	Yes	% escape	ND	usou ranqueamento por log	0
Influence of nutritional and physiological status on behavioral responses of Aedes aegypti (Diptera: Culicidae) to deltamethrin and cypermethrin	Chareonviriyaphap etal	2006	Chiangmai	Field	F1 to F3	2004	14° 15’ N, 99° 17’ E	Yes	Deltamethrin and cipermethrin	ND	Not used	OMS test	2-4 day blood fed adult females	Laboratory	Excitorepellency Chamber	Spatial	25	3	30	Deltamethrin		GT	Acetone and silicon oil	0,02g/m3	ND	filter paper	Climatization	Yes	No atranctants used	No atractants	ensaio 8:00 and 16:30. Temperature varied de 27° C to 32° C and umidade relativa 50% to 75%)	08:00 to 18:00	ND	Deltamethrin	No	Yes	% escape	ND	usou ranqueamento por log	No mostrado
Influence of nutritional and physiological status on behavioral responses of Aedes aegypti (Diptera: Culicidae) to deltamethrin and cypermethrin	Chareonviriyaphap etal	2006	Chiangmai	Field	F1 to F3	2004	14° 15’ N, 99° 17’ E	Yes	Deltamethrin and cipermethrin	ND	Not used	OMS test	2-4 day blood fed adult females	Laboratory	Excitorepellency Chamber	Contact	25	3	30	Cypermethrin		GT	Acetone and silicon oil	0,5g/m3	ND	filter paper	Climatization	Yes	No atranctants used	No atractants	ensaio 8:00 and 16:30. Temperature varied de 27° C to 32° C and umidade relativa 50% to 75%)	08:00 to 18:00	ND	Cypermethrin	Yes	Yes	% escape	ND	usou ranqueamento por log	0.12
Influence of nutritional and physiological status on behavioral responses of Aedes aegypti (Diptera: Culicidae) to deltamethrin and cypermethrin	Chareonviriyaphap etal	2006	Chiangmai	Field	F1 to F3	2004	14° 15’ N, 99° 17’ E	Yes	Deltamethrin and cipermethrin	ND	Not used	OMS test	2-4 day blood fed adult females	Laboratory	Excitorepellency Chamber	Spatial	25	3	30	Cypermethrin		GT	Acetone and silicon oil	0,5g/m3	ND	filter paper	Climatization	Yes	No atranctants used	No atractants	ensaio 8:00 and 16:30. Temperature varied de 27° C to 32° C and umidade relativa 50% to 75%)	08:00 to 18:00	ND	Cypermethrin	No	Yes	% escape	ND	usou ranqueamento por log	No mostrado
Influence of nutritional and physiological status on behavioral responses of Aedes aegypti (Diptera: Culicidae) to deltamethrin and cypermethrin	Chareonviriyaphap etal	2006	Chiangmai	Field	F1 to F3	2004	14° 15’ N, 99° 17’ E	Yes	Deltamethrin and cipermethrin	ND	Not used	OMS test	5-10 day blood fed adult females	Laboratory	Excitorepellency Chamber	Contact	25	3	30	Deltamethrin		GT	Acetone and silicon oil	0,5g/m3	ND	filter paper	Climatization	Yes	No atranctants used	No atractants	ensaio 8:00 and 16:30. Temperature varied de 27° C to 32° C and umidade relativa 50% to 75%)	08:00 to 18:00	ND	Deltamethrin	Yes	Yes	% escape	ND	usou ranqueamento por log	0
Influence of nutritional and physiological status on behavioral responses of Aedes aegypti (Diptera: Culicidae) to deltamethrin and cypermethrin	Chareonviriyaphap etal	2006	Chiangmai	Field	F1 to F3	2004	14° 15’ N, 99° 17’ E	Yes	Deltamethrin and cipermethrin	ND	Not used	OMS test	5-10 day blood fed adult females	Laboratory	Excitorepellency Chamber	Spatial	25	3	30	Deltamethrin		GT	Acetone and silicon oil	0,5g/m3	ND	filter paper	Climatization	Yes	No atranctants used	No atractants	ensaio 8:00 and 16:30. Temperature varied de 27° C to 32° C and umidade relativa 50% to 75%)	08:00 to 18:00	ND	Deltamethrin	No	Yes	% escape	ND	usou ranqueamento por log	No mostrado
Influence of nutritional and physiological status on behavioral responses of Aedes aegypti (Diptera: Culicidae) to deltamethrin and cypermethrin	Chareonviriyaphap etal	2006	Chiangmai	Field	F1 to F3	2004	14° 15’ N, 99° 17’ E	Yes	Deltamethrin and cipermethrin	ND	Not used	OMS test	5-10 day blood fed adult females	Laboratory	Excitorepellency Chamber	Contact	25	3	30	Cypermethrin		GT	Acetone and silicon oil	0,5g/m3	ND	filter paper	Climatization	Yes	No atranctants used	No atractants	ensaio 8:00 and 16:30. Temperature varied de 27° C to 32° C and umidade relativa 50% to 75%)	08:00 to 18:00	ND	Cypermethrin	No	Yes	% escape	ND	usou ranqueamento por log	0.03
Influence of nutritional and physiological status on behavioral responses of Aedes aegypti (Diptera: Culicidae) to deltamethrin and cypermethrin	Chareonviriyaphap etal	2006	Chiangmai	Field	F1 to F3	2004	14° 15’ N, 99° 17’ E	Yes	Deltamethrin and cipermethrin	ND	Not used	OMS test	5-10 day blood fed adult females	Laboratory	Excitorepellency Chamber	Spatial	25	3	30	Cypermethrin		GT	Acetone and silicon oil	0,5g/m3	ND	filter paper	Climatization	Yes	No atranctants used	No atractants	ensaio 8:00 and 16:30. Temperature varied de 27° C to 32° C and umidade relativa 50% to 75%)	08:00 to 18:00	ND	Cypermethrin	No	Yes	% escape	ND	usou ranqueamento por log	No mostrado
Influence of nutritional and physiological status on behavioral responses of Aedes aegypti (Diptera: Culicidae) to deltamethrin and cypermethrin	Chareonviriyaphap etal	2006	Chiangmai	Field	F1 to F3	2004	14° 15’ N, 99° 17’ E	Yes	Deltamethrin and cipermethrin	ND	Not used	OMS test	5-10 day sugar fed adult females	Laboratory	Excitorepellency Chamber	Contact	25	3	30	Deltamethrin		GT	Acetone and silicon oil	0,5g/m3	ND	filter paper	Climatization	Yes	No atranctants used	No atractants	ensaio 8:00 and 16:30. Temperature varied de 27° C to 32° C and umidade relativa 50% to 75%)	08:00 to 18:00	ND	Deltamethrin	No	Yes	% escape	ND	usou ranqueamento por log	0
Influence of nutritional and physiological status on behavioral responses of Aedes aegypti (Diptera: Culicidae) to deltamethrin and cypermethrin	Chareonviriyaphap etal	2006	Chiangmai	Field	F1 to F3	2004	14° 15’ N, 99° 17’ E	Yes	Deltamethrin and cipermethrin	ND	Not used	OMS test	5-10 day sugar fed adult females	Laboratory	Excitorepellency Chamber	Spatial	25	3	30	Deltamethrin		GT	Acetone and silicon oil	0,5g/m3	ND	filter paper	Climatization	Yes	No atranctants used	No atractants	ensaio 8:00 and 16:30. Temperature varied de 27° C to 32° C and umidade relativa 50% to 75%)	08:00 to 18:00	ND	Deltamethrin	Yes	Yes	% escape	ND	usou ranqueamento por log	No mostrado
Influence of nutritional and physiological status on behavioral responses of Aedes aegypti (Diptera: Culicidae) to deltamethrin and cypermethrin	Chareonviriyaphap etal	2006	Chiangmai	Field	F1 to F3	2004	14° 15’ N, 99° 17’ E	Yes	Deltamethrin and cipermethrin	ND	Not used	OMS test	5-10 day sugar fed adult females	Laboratory	Excitorepellency Chamber	Contact	25	3	30	Cypermethrin		GT	Acetone and silicon oil	0,5g/m3	ND	filter paper	Climatization	Yes	No atranctants used	No atractants	ensaio 8:00 and 16:30. Temperature varied de 27° C to 32° C and umidade relativa 50% to 75%)	08:00 to 18:00	ND	Cypermethrin	No	Yes	% escape	ND	usou ranqueamento por log	0.08
Influence of nutritional and physiological status on behavioral responses of Aedes aegypti (Diptera: Culicidae) to deltamethrin and cypermethrin	Chareonviriyaphap etal	2006	Chiangmai	Field	F1 to F3	2004	14° 15’ N, 99° 17’ E	Yes	Deltamethrin and cipermethrin	ND	Not used	OMS test	5-10 day sugar fed adult females	Laboratory	Excitorepellency Chamber	Spatial	25	3	30	Cypermethrin		GT	Acetone and silicon oil	0,5g/m3	ND	filter paper	Climatization	Yes	No atranctants used	No atractants	ensaio 8:00 and 16:30. Temperature varied de 27° C to 32° C and umidade relativa 50% to 75%)	08:00 to 18:00	ND	Cypermethrin	No	Yes	% escape	ND	usou ranqueamento por log	No mostrado
Influence of nutritional and physiological status on behavioral responses of Aedes aegypti (Diptera: Culicidae) to deltamethrin and cypermethrin	Chareonviriyaphap etal	2006	Chiangmai	Field	F1 to F3	2004	14° 15’ N, 99° 17’ E	Yes	Deltamethrin and cipermethrin	ND	Not used	OMS test	2-4 day sugar fed adult females	Laboratory	Excitorepellency Chamber	Contact	25	3	30	Deltamethrin		GT	Acetone and silicon oil	0,5g/m3	ND	filter paper	Climatization	Yes	No atranctants used	No atractants	ensaio 8:00 and 16:30. Temperature varied de 27° C to 32° C and umidade relativa 50% to 75%)	08:00 to 18:00	ND	Deltamethrin	No	Yes	% escape	ND	usou ranqueamento por log	0
Influence of nutritional and physiological status on behavioral responses of Aedes aegypti (Diptera: Culicidae) to deltamethrin and cypermethrin	Chareonviriyaphap etal	2006	Chiangmai	Field	F1 to F3	2004	14° 15’ N, 99° 17’ E	Yes	Deltamethrin and cipermethrin	ND	Not used	OMS test	2-4 day sugar fed adult females	Laboratory	Excitorepellency Chamber	Spatial	25	3	30	Deltamethrin		GT	Acetone and silicon oil	0,5g/m3	ND	filter paper	Climatization	Yes	No atranctants used	No atractants	ensaio 8:00 and 16:30. Temperature varied de 27° C to 32° C and umidade relativa 50% to 75%)	08:00 to 18:00	ND	Deltamethrin	Yes	Yes	% escape	ND	usou ranqueamento por log	No mostrado
Influence of nutritional and physiological status on behavioral responses of Aedes aegypti (Diptera: Culicidae) to deltamethrin and cypermethrin	Chareonviriyaphap etal	2006	Chiangmai	Field	F1 to F3	2004	14° 15’ N, 99° 17’ E	Yes	Deltamethrin and cipermethrin	ND	Not used	OMS test	2-4 day sugar fed adult females	Laboratory	Excitorepellency Chamber	Contact	25	3	30	Cypermethrin		GT	Acetone and silicon oil	0,5g/m3	ND	filter paper	Climatization	Yes	No atranctants used	No atractants	ensaio 8:00 and 16:30. Temperature varied de 27° C to 32° C and umidade relativa 50% to 75%)	08:00 to 18:00	ND	Cypermethrin	Yes	Yes	% escape	ND	usou ranqueamento por log	0.13
Influence of nutritional and physiological status on behavioral responses of Aedes aegypti (Diptera: Culicidae) to deltamethrin and cypermethrin	Chareonviriyaphap etal	2006	Chiangmai	Field	F1 to F3	2004	14° 15’ N, 99° 17’ E	Yes	Deltamethrin and cipermethrin	ND	Not used	OMS test	2-4 day sugar fed adult females	Laboratory	Excitorepellency Chamber	Spatial	25	3	30	Cypermethrin		GT	Acetone and silicon oil	0,5g/m3	ND	filter paper	Climatization	Yes	No atranctants used	No atractants	ensaio 8:00 and 16:30. Temperature varied de 27° C to 32° C and umidade relativa 50% to 75%)	08:00 to 18:00	ND	Cypermethrin	No	Yes	% escape	ND	usou ranqueamento por log	No mostrado
Influence of nutritional and physiological status on behavioral responses of Aedes aegypti (Diptera: Culicidae) to deltamethrin and cypermethrin	Chareonviriyaphap etal	2006	Kanchanaburi	Field	F1 to F3	2004	14° 17’ N, 99° 11’E	Yes	Deltamethrin and cipermethrin	ND	Not used	OMS test	5-10 day gravid blood fed adult females	Laboratory	Excitorepellency Chamber	Contact	25	3	30	Deltamethrin		GT	Acetone and silicon oil	0,02g/m3	ND	filter paper	Climatization	Yes	No atranctants used	No atractants	ensaio 8:00 and 16:30. Temperature varied de 27° C to 32° C and umidade relativa 50% to 75%)	08:00 to 18:00	ND	Deltamethrin	No	Yes	% escape	ND	usou ranqueamento por log	0.09
Influence of nutritional and physiological status on behavioral responses of Aedes aegypti (Diptera: Culicidae) to deltamethrin and cypermethrin	Chareonviriyaphap etal	2006	Kanchanaburi	Field	F1 to F3	2004	14° 17’ N, 99° 11’E	Yes	Deltamethrin and cipermethrin	ND	Not used	OMS test	5-10 day gravid blood fed adult females	Laboratory	Excitorepellency Chamber	Spatial	25	3	30	Deltamethrin		GT	Acetone and silicon oil	0,02g/m3	ND	filter paper	Climatization	Yes	No atranctants used	No atractants	ensaio 8:00 and 16:30. Temperature varied de 27° C to 32° C and umidade relativa 50% to 75%)	08:00 to 18:00	ND	Deltamethrin	No	Yes	% escape	ND	usou ranqueamento por log	No mostrado
Influence of nutritional and physiological status on behavioral responses of Aedes aegypti (Diptera: Culicidae) to deltamethrin and cypermethrin	Chareonviriyaphap etal	2006	Kanchanaburi	Field	F1 to F3	2004	14° 17’ N, 99° 11’E	Yes	Deltamethrin and cipermethrin	ND	Not used	OMS test	5-10 day gravid blood fed adult females	Laboratory	Excitorepellency Chamber	Contact	25	3	30	Cypermethrin		GT	Acetone and silicon oil	0,02g/m3	ND	filter paper	Climatization	Yes	No atranctants used	No atractants	ensaio 8:00 and 16:30. Temperature varied de 27° C to 32° C and umidade relativa 50% to 75%)	08:00 to 18:00	ND	Cypermethrin	No	Yes	% escape	ND	usou ranqueamento por log	0.16
Influence of nutritional and physiological status on behavioral responses of Aedes aegypti (Diptera: Culicidae) to deltamethrin and cypermethrin	Chareonviriyaphap etal	2006	Kanchanaburi	Field	F1 to F3	2004	14° 17’ N, 99° 11’E	Yes	Deltamethrin and cipermethrin	ND	Not used	OMS test	5-10 day gravid blood fed adult females	Laboratory	Excitorepellency Chamber	Spatial	25	3	30	Cypermethrin		GT	Acetone and silicon oil	0,02g/m3	ND	filter paper	Climatization	Yes	No atranctants used	No atractants	ensaio 8:00 and 16:30. Temperature varied de 27° C to 32° C and umidade relativa 50% to 75%)	08:00 to 18:00	ND	Cypermethrin	Yes	Yes	% escape	ND	usou ranqueamento por log	No mostrado
Influence of nutritional and physiological status on behavioral responses of Aedes aegypti (Diptera: Culicidae) to deltamethrin and cypermethrin	Chareonviriyaphap etal	2006	Kanchanaburi	Field	F1 to F3	2004	14° 17’ N, 99° 11’E	Yes	Deltamethrin and cipermethrin	ND	Not used	OMS test	2-4 day sugar fed adult females	Laboratory	Excitorepellency Chamber	Contact	25	3	30	Deltamethrin		GT	Acetone and silicon oil	0,02g/m3	ND	filter paper	Climatization	Yes	No atranctants used	No atractants	ensaio 8:00 and 16:30. Temperature varied de 27° C to 32° C and umidade relativa 50% to 75%)	08:00 to 18:00	ND	Deltamethrin	No	Yes	% escape	ND	usou ranqueamento por log	0.02
Influence of nutritional and physiological status on behavioral responses of Aedes aegypti (Diptera: Culicidae) to deltamethrin and cypermethrin	Chareonviriyaphap etal	2006	Kanchanaburi	Field	F1 to F3	2004	14° 17’ N, 99° 11’E	Yes	Deltamethrin and cipermethrin	ND	Not used	OMS test	2-4 day sugar fed adult females	Laboratory	Excitorepellency Chamber	Spatial	25	3	30	Deltamethrin		GT	Acetone and silicon oil	0,02g/m3	ND	filter paper	Climatization	Yes	No atranctants used	No atractants	ensaio 8:00 and 16:30. Temperature varied de 27° C to 32° C and umidade relativa 50% to 75%)	08:00 to 18:00	ND	Deltamethrin	No	Yes	% escape	ND	usou ranqueamento por log	No mostrado
Influence of nutritional and physiological status on behavioral responses of Aedes aegypti (Diptera: Culicidae) to deltamethrin and cypermethrin	Chareonviriyaphap etal	2006	Kanchanaburi	Field	F1 to F3	2004	14° 17’ N, 99° 11’E	Yes	Deltamethrin and cipermethrin	ND	Not used	OMS test	2-4 day sugar fed adult females	Laboratory	Excitorepellency Chamber	Contact	25	3	30	Cypermethrin		GT	Acetone and silicon oil	0,02g/m3	ND	filter paper	Climatization	Yes	No atranctants used	No atractants	ensaio 8:00 and 16:30. Temperature varied de 27° C to 32° C and umidade relativa 50% to 75%)	08:00 to 18:00	ND	Cypermethrin	No	Yes	% escape	ND	usou ranqueamento por log	0.02
Influence of nutritional and physiological status on behavioral responses of Aedes aegypti (Diptera: Culicidae) to deltamethrin and cypermethrin	Chareonviriyaphap etal	2006	Kanchanaburi	Field	F1 to F3	2004	14° 17’ N, 99° 11’E	Yes	Deltamethrin and cipermethrin	ND	Not used	OMS test	2-4 day sugar fed adult females	Laboratory	Excitorepellency Chamber	Spatial	25	3	30	Cypermethrin		GT	Acetone and silicon oil	0,02g/m3	ND	filter paper	Climatization	Yes	No atranctants used	No atractants	ensaio 8:00 and 16:30. Temperature varied de 27° C to 32° C and umidade relativa 50% to 75%)	08:00 to 18:00	ND	Cypermethrin	No	Yes	% escape	ND	usou ranqueamento por log	No mostrado
Influence of nutritional and physiological status on behavioral responses of Aedes aegypti (Diptera: Culicidae) to deltamethrin and cypermethrin	Chareonviriyaphap etal	2006	Kanchanaburi	Field	F1 to F3	2004	14° 17’ N, 99° 11’E	Yes	Deltamethrin and cipermethrin	ND	Not used	OMS test	2-4 day blood fed adult females	Laboratory	Excitorepellency Chamber	Contact	25	3	30	Deltamethrin		GT	Acetone and silicon oil	0,02g/m3	ND	filter paper	Climatization	Yes	No atranctants used	No atractants	ensaio 8:00 and 16:30. Temperature varied de 27° C to 32° C and umidade relativa 50% to 75%)	08:00 to 18:00	ND	Deltamethrin	Yes	Yes	% escape	ND	usou ranqueamento por log	0
Influence of nutritional and physiological status on behavioral responses of Aedes aegypti (Diptera: Culicidae) to deltamethrin and cypermethrin	Chareonviriyaphap etal	2006	Kanchanaburi	Field	F1 to F3	2004	14° 17’ N, 99° 11’E	Yes	Deltamethrin and cipermethrin	ND	Not used	OMS test	2-4 day blood fed adult females	Laboratory	Excitorepellency Chamber	Spatial	25	3	30	Deltamethrin		GT	Acetone and silicon oil	0,02g/m3	ND	filter paper	Climatization	Yes	No atranctants used	No atractants	ensaio 8:00 and 16:30. Temperature varied de 27° C to 32° C and umidade relativa 50% to 75%)	08:00 to 18:00	ND	Deltamethrin	No	Yes	% escape	ND	usou ranqueamento por log	No mostrado
Influence of nutritional and physiological status on behavioral responses of Aedes aegypti (Diptera: Culicidae) to deltamethrin and cypermethrin	Chareonviriyaphap etal	2006	Kanchanaburi	Field	F1 to F3	2004	14° 17’ N, 99° 11’E	Yes	Deltamethrin and cipermethrin	ND	Not used	OMS test	2-4 day blood fed adult females	Laboratory	Excitorepellency Chamber	Contact	25	3	30	Cypermethrin		GT	Acetone and silicon oil	0,5g/m3	ND	filter paper	Climatization	Yes	No atranctants used	No atractants	ensaio 8:00 and 16:30. Temperature varied de 27° C to 32° C and umidade relativa 50% to 75%)	08:00 to 18:00	ND	Cypermethrin	No	Yes	% escape	ND	usou ranqueamento por log	0.02
Influence of nutritional and physiological status on behavioral responses of Aedes aegypti (Diptera: Culicidae) to deltamethrin and cypermethrin	Chareonviriyaphap etal	2006	Kanchanaburi	Field	F1 to F3	2004	14° 17’ N, 99° 11’E	Yes	Deltamethrin and cipermethrin	ND	Not used	OMS test	2-4 day blood fed adult females	Laboratory	Excitorepellency Chamber	Spatial	25	3	30	Cypermethrin		GT	Acetone and silicon oil	0,5g/m3	ND	filter paper	Climatization	Yes	No atranctants used	No atractants	ensaio 8:00 and 16:30. Temperature varied de 27° C to 32° C and umidade relativa 50% to 75%)	08:00 to 18:00	ND	Cypermethrin	No	Yes	% escape	ND	usou ranqueamento por log	No mostrado
Influence of nutritional and physiological status on behavioral responses of Aedes aegypti (Diptera: Culicidae) to deltamethrin and cypermethrin	Chareonviriyaphap etal	2006	Kanchanaburi	Field	F1 to F3	2004	14° 17’ N, 99° 11’E	Yes	Deltamethrin and cipermethrin	ND	Not used	OMS test	5-10 day blood fed adult females	Laboratory	Excitorepellency Chamber	Contact	25	3	30	Deltamethrin		GT	Acetone and silicon oil	0,5g/m3	ND	filter paper	Climatization	Yes	No atranctants used	No atractants	ensaio 8:00 and 16:30. Temperature varied de 27° C to 32° C and umidade relativa 50% to 75%)	08:00 to 18:00	ND	Deltamethrin	No	Yes	% escape	ND	usou ranqueamento por log	0
Influence of nutritional and physiological status on behavioral responses of Aedes aegypti (Diptera: Culicidae) to deltamethrin and cypermethrin	Chareonviriyaphap etal	2006	Kanchanaburi	Field	F1 to F3	2004	14° 17’ N, 99° 11’E	Yes	Deltamethrin and cipermethrin	ND	Not used	OMS test	5-10 day blood fed adult females	Laboratory	Excitorepellency Chamber	Spatial	25	3	30	Deltamethrin		GT	Acetone and silicon oil	0,5g/m3	ND	filter paper	Climatization	Yes	No atranctants used	No atractants	ensaio 8:00 and 16:30. Temperature varied de 27° C to 32° C and umidade relativa 50% to 75%)	08:00 to 18:00	ND	Deltamethrin	Yes	Yes	% escape	ND	usou ranqueamento por log	No mostrado
Influence of nutritional and physiological status on behavioral responses of Aedes aegypti (Diptera: Culicidae) to deltamethrin and cypermethrin	Chareonviriyaphap etal	2006	Kanchanaburi	Field	F1 to F3	2004	14° 17’ N, 99° 11’E	Yes	Deltamethrin and cipermethrin	ND	Not used	OMS test	5-10 day blood fed adult females	Laboratory	Excitorepellency Chamber	Contact	25	3	30	Cypermethrin		GT	Acetone and silicon oil	0,5g/m3	ND	filter paper	Climatization	Yes	No atranctants used	No atractants	ensaio 8:00 and 16:30. Temperature varied de 27° C to 32° C and umidade relativa 50% to 75%)	08:00 to 18:00	ND	Cypermethrin	No	Yes	% escape	ND	usou ranqueamento por log	0.05
Influence of nutritional and physiological status on behavioral responses of Aedes aegypti (Diptera: Culicidae) to deltamethrin and cypermethrin	Chareonviriyaphap etal	2006	Kanchanaburi	Field	F1 to F3	2004	14° 17’ N, 99° 11’E	Yes	Deltamethrin and cipermethrin	ND	Not used	OMS test	5-10 day blood fed adult females	Laboratory	Excitorepellency Chamber	Spatial	25	3	30	Cypermethrin		GT	Acetone and silicon oil	0,5g/m3	ND	filter paper	Climatization	Yes	No atranctants used	No atractants	ensaio 8:00 and 16:30. Temperature varied de 27° C to 32° C and umidade relativa 50% to 75%)	08:00 to 18:00	ND	Cypermethrin	No	Yes	% escape	ND	usou ranqueamento por log	No mostrado
Influence of nutritional and physiological status on behavioral responses of Aedes aegypti (Diptera: Culicidae) to deltamethrin and cypermethrin	Chareonviriyaphap etal	2006	Kanchanaburi	Field	F1 to F4	2005	14° 17’ N, 99° 11’E	Yes	Deltamethrin and cipermethrin	ND	Not used	OMS test	5-10 day sugar fed adult females	Laboratory	Excitorepellency Chamber	Contact	25	3	30	Deltamethrin		GT	Acetone and silicon oil	0,5g/m3	ND	filter paper	Climatization	Yes	No atranctants used	No atractants	ensaio 8:00 and 16:30. Temperature varied de 27° C to 32° C and umidade relativa 50% to 75%)	08:00 to 18:00	ND	Deltamethrin	No	Yes	% escape	ND	usou ranqueamento por log	0.01
Influence of nutritional and physiological status on behavioral responses of Aedes aegypti (Diptera: Culicidae) to deltamethrin and cypermethrin	Chareonviriyaphap etal	2006	Kanchanaburi	Field	F1 to F5	2006	14° 17’ N, 99° 11’E	Yes	Deltamethrin and cipermethrin	ND	Not used	OMS test	5-10 day sugar fed adult females	Laboratory	Excitorepellency Chamber	Spatial	25	3	30	Deltamethrin		GT	Acetone and silicon oil	0,5g/m3	ND	filter paper	Climatization	Yes	No atranctants used	No atractants	ensaio 8:00 and 16:30. Temperature varied de 27° C to 32° C and umidade relativa 50% to 75%)	08:00 to 18:00	ND	Deltamethrin	No	Yes	% escape	ND	usou ranqueamento por log	No mostrado
Influence of nutritional and physiological status on behavioral responses of Aedes aegypti (Diptera: Culicidae) to deltamethrin and cypermethrin	Chareonviriyaphap etal	2006	Kanchanaburi	Field	F1 to F6	2007	14° 17’ N, 99° 11’E	Yes	Deltamethrin and cipermethrin	ND	Not used	OMS test	5-10 day sugar fed adult females	Laboratory	Excitorepellency Chamber	Contact	25	3	30	Cypermethrin		GT	Acetone and silicon oil	0,5g/m3	ND	filter paper	Climatization	Yes	No atranctants used	No atractants	ensaio 8:00 and 16:30. Temperature varied de 27° C to 32° C and umidade relativa 50% to 75%)	08:00 to 18:00	ND	Cypermethrin	No	Yes	% escape	ND	usou ranqueamento por log	0.01
Influence of nutritional and physiological status on behavioral responses of Aedes aegypti (Diptera: Culicidae) to deltamethrin and cypermethrin	Chareonviriyaphap etal	2006	Kanchanaburi	Field	F1 to F7	2008	14° 17’ N, 99° 11’E	Yes	Deltamethrin and cipermethrin	ND	Not used	OMS test	5-10 day sugar fed adult females	Laboratory	Excitorepellency Chamber	Spatial	25	3	30	Cypermethrin		GT	Acetone and silicon oil	0,5g/m3	ND	filter paper	Climatization	Yes	No atranctants used	No atractants	ensaio 8:00 and 16:30. Temperature varied de 27° C to 32° C and umidade relativa 50% to 75%)	08:00 to 18:00	ND	Cypermethrin	No	Yes	% escape	ND	usou ranqueamento por log	No mostrado
Influence of nutritional and physiological status on behavioral responses of Aedes aegypti (Diptera: Culicidae) to deltamethrin and cypermethrin	Chareonviriyaphap etal	2006	Kanchanaburi	Field	F1 to F8	2009	14° 17’ N, 99° 11’E	Yes	Deltamethrin and cipermethrin	ND	Not used	OMS test	2-4 day sugar fed adult females	Laboratory	Excitorepellency Chamber	Contact	25	3	30	Deltamethrin		GT	Acetone and silicon oil	0,5g/m3	ND	filter paper	Climatization	Yes	No atranctants used	No atractants	ensaio 8:00 and 16:30. Temperature varied de 27° C to 32° C and umidade relativa 50% to 75%)	08:00 to 18:00	ND	Deltamethrin	No	Yes	% escape	ND	usou ranqueamento por log	0
Influence of nutritional and physiological status on behavioral responses of Aedes aegypti (Diptera: Culicidae) to deltamethrin and cypermethrin	Chareonviriyaphap etal	2006	Kanchanaburi	Field	F1 to F9	2010	14° 17’ N, 99° 11’E	Yes	Deltamethrin and cipermethrin	ND	Not used	OMS test	2-4 day sugar fed adult females	Laboratory	Excitorepellency Chamber	Spatial	25	3	30	Deltamethrin		GT	Acetone and silicon oil	0,5g/m3	ND	filter paper	Climatization	Yes	No atranctants used	No atractants	ensaio 8:00 and 16:30. Temperature varied de 27° C to 32° C and umidade relativa 50% to 75%)	08:00 to 18:00	ND	Deltamethrin	No	Yes	% escape	ND	usou ranqueamento por log	No mostrado
Influence of nutritional and physiological status on behavioral responses of Aedes aegypti (Diptera: Culicidae) to deltamethrin and cypermethrin	Chareonviriyaphap etal	2006	Kanchanaburi	Field	F1 to F10	2011	14° 17’ N, 99° 11’E	Yes	Deltamethrin and cipermethrin	ND	Not used	OMS test	2-4 day sugar fed adult females	Laboratory	Excitorepellency Chamber	Contact	25	3	30	Cypermethrin		GT	Acetone and silicon oil	0,5g/m3	ND	filter paper	Climatization	Yes	No atranctants used	No atractants	ensaio 8:00 and 16:30. Temperature varied de 27° C to 32° C and umidade relativa 50% to 75%)	08:00 to 18:00	ND	Cypermethrin	No	Yes	% escape	ND	usou ranqueamento por log	0.03
Influence of nutritional and physiological status on behavioral responses of Aedes aegypti (Diptera: Culicidae) to deltamethrin and cypermethrin	Chareonviriyaphap etal	2006	Kanchanaburi	Field	F1 to F11	2012	14° 17’ N, 99° 11’E	Yes	Deltamethrin and cipermethrin	ND	Not used	OMS test	2-4 day sugar fed adult females	Laboratory	Excitorepellency Chamber	Spatial	25	3	30	Cypermethrin		GT	Acetone and silicon oil	0,5g/m3	ND	filter paper	Climatization	Yes	No atranctants used	No atractants	ensaio 8:00 and 16:30. Temperature varied de 27° C to 32° C and umidade relativa 50% to 75%)	08:00 to 18:00	ND	Cypermethrin	No	Yes	% escape	ND	usou ranqueamento por log	No mostrado
Behavioral responses of Aedes aegypti (Diptera: Culicidae) exposed to deltamethrin and possible implications for disease control	Kongmee etal	2004	bangkok	Field	ND	2003	(13o 51'4.8 '' N, 100o 34' 7.3'' E)	Yes	Deltamethrin	ND	Bora Bora, CDC and AFIRMS	OMS test	5-10 day sugar fed adult females	Laboratory	Excitorepellency Chamber	Contact	25	4	30	Deltamethrin		GT	ND	0,02g/m2	ND	filter paper	ND	Yes	No atranctants used	No atractants	made between 8:00 and 16:30	08:00 to 18:00	ND	Deltamethrin	Yes	Yes	% de escape and ET30 (tempo de escape 30%), ET50 and ET75	statistical analysis control vs. treatment	método de ranqueamento de Log and análise de sobrevivência de Kaplan-Meier	0
Behavioral responses of Aedes aegypti (Diptera: Culicidae) exposed to deltamethrin and possible implications for disease control	Kongmee etal	2004	bangkok	Field	ND	2003	(13o 51'4.8 '' N, 100o 34' 7.3'' E)	Yes	Deltamethrin	ND	Bora Bora, CDC and AFIRMS	OMS test	5-10 day sugar fed adult females	Laboratory	Excitorepellency Chamber	Spatial	25	4	30	Deltamethrin		GT	ND	0,02g/m2	ND	filter paper	ND	Yes	No atranctants used	No atractants	made between 8:00 and 16:30	08:00 to 18:00	ND	Deltamethrin	No	Yes	% de escape and ET30 (tempo de escape 30%), ET50 and ET75	statistical analysis control vs. treatment	método de ranqueamento de Log and análise de sobrevivência de Kaplan-Meier	0
Behavioral responses of Aedes aegypti (Diptera: Culicidae) exposed to deltamethrin and possible implications for disease control	Kongmee etal	2004	Pathumthani	Field	ND	2002	13o 57'23'' N, 100o 24'28 '' E	Yes	Deltamethrin	ND	Bora Bora, CDC and AFIRMS	OMS test	5-10 day sugar fed adult females	Laboratory	Excitorepellency Chamber	Contact	25	4	30	Deltamethrin		GT	ND	0,02g/m2	ND	filter paper	ND	Yes	No atranctants used	No atractants	made between 8:00 and 16:30	08:00 to 18:00	ND	Deltamethrin	Yes	Yes	% de escape and ET30 (tempo de escape 30%), ET50 and ET75	statistical analysis control vs. treatment	método de ranqueamento de Log and análise de sobrevivência de Kaplan-Meier	0
Behavioral responses of Aedes aegypti (Diptera: Culicidae) exposed to deltamethrin and possible implications for disease control	Kongmee etal	2004	Pathumthani	Field	ND	2002	13o 57'23'' N, 100o 24'28 '' E	Yes	Deltamethrin	ND	Bora Bora, CDC and AFIRMS	OMS test	5-10 day sugar fed adult females	Laboratory	Excitorepellency Chamber	Spatial	25	4	30	Deltamethrin		GT	ND	0,02g/m2	ND	filter paper	ND	Yes	No atranctants used	No atractants	made between 8:00 and 16:30	08:00 to 18:00	ND	Deltamethrin	No	Yes	% de escape and ET30 (tempo de escape 30%), ET50 and ET75	statistical analysis control vs. treatment	método de ranqueamento de Log and análise de sobrevivência de Kaplan-Meier	0
Behavioral responses of Aedes aegypti (Diptera: Culicidae) exposed to deltamethrin and possible implications for disease control	Kongmee etal	2004	Nonthaburi	Field	ND	2003	13o 54'42.8'' N, 100o 26'58'' E	Yes	Deltamethrin	ND	Bora Bora, CDC and AFIRMS	OMS test	5-10 day sugar fed adult females	Laboratory	Excitorepellency Chamber	Contact	25	4	30	Deltamethrin		GT	ND	0,02g/m2	ND	filter paper	ND	Yes	No atranctants used	No atractants	made between 8:00 and 16:30	08:00 to 18:00	ND	Deltamethrin	Yes	Yes	% de escape and ET30 (tempo de escape 30%), ET50 and ET75	statistical analysis control vs. treatment	método de ranqueamento de Log and análise de sobrevivência de Kaplan-Meier	0.018
Behavioral responses of Aedes aegypti (Diptera: Culicidae) exposed to deltamethrin and possible implications for disease control	Kongmee etal	2004	Nonthaburi	Field	ND	2003	13o 54'42.8'' N, 100o 26'58'' E	Yes	Deltamethrin	ND	Bora Bora, CDC and AFIRMS	OMS test	5-10 day sugar fed adult females	Laboratory	Excitorepellency Chamber	Spatial	25	4	30	Deltamethrin		GT	ND	0,02g/m2	ND	filter paper	ND	Yes	No atranctants used	No atractants	made between 8:00 and 16:30	08:00 to 18:00	ND	Deltamethrin	No	Yes	% de escape and ET30 (tempo de escape 30%), ET50 and ET75	statistical analysis control vs. treatment	método de ranqueamento de Log and análise de sobrevivência de Kaplan-Meier	0
Behavioral responses of Aedes aegypti (Diptera: Culicidae) exposed to deltamethrin and possible implications for disease control	Kongmee etal	2004	Jakarta	Field	recebida F1	No específico	06o 11'27'' S, 106o 51'30'' E	Yes	Deltamethrin	ND	Bora Bora, CDC and AFIRMS	OMS test	5-10 day sugar fed adult females	Laboratory	Excitorepellency Chamber	Contact	25	4	30	Deltamethrin		GT	ND	0,02g/m2	ND	filter paper	ND	Yes	No atranctants used	No atractants	made between 8:00 and 16:30	08:00 to 18:00	ND	Deltamethrin	Yes	Yes	% de escape and ET30 (tempo de escape 30%), ET50 and ET75	statistical analysis control vs. treatment	método de ranqueamento de Log and análise de sobrevivência de Kaplan-Meier	0.0123
Behavioral responses of Aedes aegypti (Diptera: Culicidae) exposed to deltamethrin and possible implications for disease control	Kongmee etal	2004	Jakarta	Field	recebida F1	No específico	06o 11'27'' S, 106o 51'30'' E	Yes	Deltamethrin	ND	Bora Bora, CDC and AFIRMS	OMS test	5-10 day sugar fed adult females	Laboratory	Excitorepellency Chamber	Spatial	25	4	30	Deltamethrin		GT	ND	0,02g/m2	ND	filter paper	ND	Yes	No atranctants used	No atractants	made between 8:00 and 16:30	08:00 to 18:00	ND	Deltamethrin	No	Yes	% de escape and ET30 (tempo de escape 30%), ET50 and ET75	statistical analysis control vs. treatment	método de ranqueamento de Log and análise de sobrevivência de Kaplan-Meier	0
Behavioral responses of Aedes aegypti (Diptera: Culicidae) exposed to deltamethrin and possible implications for disease control	Kongmee etal	2004	Cepu	Field	recebida F1	No específico	7° 11'29'' S, 111° 42'57'' E	Yes	Deltamethrin	ND	Bora Bora, CDC and AFIRMS	OMS test	5-10 day sugar fed adult females	Laboratory	Excitorepellency Chamber	Contact	25	4	30	Deltamethrin		GT	ND	0,02g/m2	ND	filter paper	ND	Yes	No atranctants used	No atractants	made between 8:00 and 16:30	08:00 to 18:00	ND	Deltamethrin	Yes	Yes	% de escape and ET30 (tempo de escape 30%), ET50 and ET75	statistical analysis control vs. treatment	método de ranqueamento de Log and análise de sobrevivência de Kaplan-Meier	0
Behavioral responses of Aedes aegypti (Diptera: Culicidae) exposed to deltamethrin and possible implications for disease control	Kongmee etal	2004	Cepu	Field	recebida F1	No específico	7° 11'29'' S, 111° 42'57'' E	Yes	Deltamethrin	ND	Bora Bora, CDC and AFIRMS	OMS test	5-10 day sugar fed adult females	Laboratory	Excitorepellency Chamber	Spatial	25	4	30	Deltamethrin		GT	ND	0,02g/m2	ND	filter paper	ND	Yes	No atranctants used	No atractants	made between 8:00 and 16:30	08:00 to 18:00	ND	Deltamethrin	No	Yes	% de escape and ET30 (tempo de escape 30%), ET50 and ET75	statistical analysis control vs. treatment	método de ranqueamento de Log and análise de sobrevivência de Kaplan-Meier	0
Behavioral responses of Aedes aegypti (Diptera: Culicidae) exposed to deltamethrin and possible implications for disease control	Kongmee etal	2004	Toba	Field	recebida F1	No específico	02o 33'15'' S, 98o 43'34'' E	No			Bora Bora, CDC and AFIRMS	OMS test	5-10 day sugar fed adult females	Laboratory	Excitorepellency Chamber	Contact	25	4	30	Deltamethrin		GT	ND	0,02g/m2	ND	filter paper	ND	Yes	No atranctants used	No atractants	made between 8:00 and 16:30	08:00 to 18:00	ND	Deltamethrin	Yes	No	% de escape and ET30 (tempo de escape 30%), ET50 and ET75	statistical analysis control vs. treatment	método de ranqueamento de Log and análise de sobrevivência de Kaplan-Meier	0.051
Behavioral responses of Aedes aegypti (Diptera: Culicidae) exposed to deltamethrin and possible implications for disease control	Kongmee etal	2004	Toba	Field	recebida F1	No específico	02o 33'15'' S, 98o 43'34'' E	No			Bora Bora, CDC and AFIRMS	OMS test	5-10 day sugar fed adult females	Laboratory	Excitorepellency Chamber	Spatial	25	4	30	Deltamethrin		GT	ND	0,02g/m2	ND	filter paper	ND	Yes	No atranctants used	No atractants	made between 8:00 and 16:30	08:00 to 18:00	ND	Deltamethrin	No	No	% de escape and ET30 (tempo de escape 30%), ET50 and ET75	statistical analysis control vs. treatment	método de ranqueamento de Log and análise de sobrevivência de Kaplan-Meier	0
Behavioral responses of Aedes aegypti (Diptera: Culicidae) exposed to deltamethrin and possible implications for disease control	Kongmee etal	2004	bora bora (pop de Laboratory)	Laboratory	ND	mais de 25 anos	-	No			Bora Bora, CDC and AFIRMS	OMS test	5-10 day sugar fed adult females	Laboratory	Excitorepellency Chamber	Contact	25	4	30	Deltamethrin		GT	ND	0,02g/m2	ND	filter paper	ND	Yes	No atranctants used	No atractants	made between 8:00 and 16:30	08:00 to 18:00	ND	Deltamethrin	Yes	No	% de escape and ET30 (tempo de escape 30%), ET50 and ET75	statistical analysis control vs. treatment	método de ranqueamento de Log and análise de sobrevivência de Kaplan-Meier	0.045
Behavioral responses of Aedes aegypti (Diptera: Culicidae) exposed to deltamethrin and possible implications for disease control	Kongmee etal	2004	bora bora (pop de Laboratory)	Laboratory	ND	mais de 25 anos	-	No			Bora Bora, CDC and AFIRMS	OMS test	5-10 day sugar fed adult females	Laboratory	Excitorepellency Chamber	Spatial	25	4	30	Deltamethrin		GT	ND	0,02g/m2	ND	filter paper	ND	Yes	No atranctants used	No atractants	made between 8:00 and 16:30	08:00 to 18:00	ND	Deltamethrin	No	No	% de escape and ET30 (tempo de escape 30%), ET50 and ET75	statistical analysis control vs. treatment	método de ranqueamento de Log and análise de sobrevivência de Kaplan-Meier	0
Behavioral responses of Aedes aegypti (Diptera: Culicidae) exposed to deltamethrin and possible implications for disease control	Kongmee etal	2004	CDC (pop de Laboratory)	Laboratory	ND	mais de 10 anos	-	No			Bora Bora, CDC and AFIRMS	OMS test	5-10 day sugar fed adult females	Laboratory	Excitorepellency Chamber	Contact	25	4	30	Deltamethrin		GT	ND	0,02g/m2	ND	filter paper	ND	Yes	No atranctants used	No atractants	made between 8:00 and 16:30	08:00 to 18:00	ND	Deltamethrin	Yes	No	% de escape and ET30 (tempo de escape 30%), ET50 and ET75	statistical analysis control vs. treatment	método de ranqueamento de Log and análise de sobrevivência de Kaplan-Meier	0.05
Behavioral responses of Aedes aegypti (Diptera: Culicidae) exposed to deltamethrin and possible implications for disease control	Kongmee etal	2004	CDC (pop de Laboratory)	Laboratory	ND	mais de 10 anos	-	No			Bora Bora, CDC and AFIRMS	OMS test	5-10 day sugar fed adult females	Laboratory	Excitorepellency Chamber	Spatial	25	4	30	Deltamethrin		GT	ND	0,02g/m2	ND	filter paper	ND	Yes	No atranctants used	No atractants	made between 8:00 and 16:30	08:00 to 18:00	ND	Deltamethrin	No	No	% de escape and ET30 (tempo de escape 30%), ET50 and ET75	statistical analysis control vs. treatment	método de ranqueamento de Log and análise de sobrevivência de Kaplan-Meier	0
Behavioral responses of Aedes aegypti (Diptera: Culicidae) exposed to deltamethrin and possible implications for disease control	Kongmee etal	2004	AFRIMS (pop de Laboratory)	Laboratory	ND	1987	-	No			Bora Bora, CDC and AFIRMS	OMS test	5-10 day sugar fed adult females	Laboratory	Excitorepellency Chamber	Contact	25	4	30	Deltamethrin		GT	ND	0,02g/m2	ND	filter paper	ND	Yes	No atranctants used	No atractants	made between 8:00 and 16:30	08:00 to 18:00	ND	Deltamethrin	Yes	No	% de escape and ET30 (tempo de escape 30%), ET50 and ET75	statistical analysis control vs. treatment	método de ranqueamento de Log and análise de sobrevivência de Kaplan-Meier	0.058
Behavioral responses of Aedes aegypti (Diptera: Culicidae) exposed to deltamethrin and possible implications for disease control	Kongmee etal	2004	AFRIMS (pop de Laboratory)	Laboratory	ND	1987	-	No			Bora Bora, CDC and AFIRMS	OMS test	5-10 day sugar fed adult females	Laboratory	Excitorepellency Chamber	Spatial	25	4	30	Deltamethrin		GT	ND	0,02g/m2	ND	filter paper	ND	Yes	No atranctants used	No atractants	made between 8:00 and 16:30	08:00 to 18:00	ND	Deltamethrin	No	No	% de escape and ET30 (tempo de escape 30%), ET50 and ET75	statistical analysis control vs. treatment	método de ranqueamento de Log and análise de sobrevivência de Kaplan-Meier	0
Responses of male and female mosquitoes to repellents in the World Health Organization insecticide irritability test system	Rutledge etal	1999	linhagem de lab de São franscisco	Laboratory	ND	ND	-	ND		ND	ND	ND	5-10 day sugar fed adult males	Laboratory	Other	Contact	20	ND	15	Permethrin		GT	Ethanol	0,00001mg/cm2	ND	filter paper	ND	Yes	No atranctants used	No atractants	ND	ND	ND	Permethrin	Yes	ND	media de número de decolagem	statistical analysis control vs. treatment	ANOVA com numero de réplicas diferentes.	No calculado
Responses of male and female mosquitoes to repellents in the World Health Organization insecticide irritability test system	Rutledge etal	1999	linhagem de lab de São franscisco	Laboratory	ND	ND	-	ND		ND	ND	ND	5-10 day sugar fed adult females	Laboratory	Other	Contact	20	ND	15	Permethrin		GT	Ethanol	0,00001mg/cm2	ND	filter paper	ND	Yes	No atranctants used	No atractants	ND	ND	ND	Permethrin	Yes	ND	media de número de decolagem	statistical analysis control vs. treatment	ANOVA com numero de réplicas diferentes.	No calculado
Impact of deltamethrin-impregnated bednets on biting rates of mosquitoes in Zaire	Karch etal	1995	Aedes aegypti de Field da regiao de Gwalinor (India)	Field	F0	Janeiro de 1990 and fevereiro de 1991	-	ND		ND	ND	ND	Field insects	Field	Other	Contact	ND	ND	ND	Deltamethrin		Formulado	ND	25g/m2	ND	Mosquito net	ND	ND	Human	-	tudo variável por ser ensaio de Field	ND	ND	Deltamethrin	No	ND	número médio de picdas por dia	ND	ND	ND
Permethrin and dimethyl phthalate as tent fabric treatments against Aedes aegypti	Schreck	1991	ND	Laboratory	ND	ND	ND	ND		ND	ND	ND	ND	Field	Tent	Contact	80	ND	180	Permethrin		Formulado	ND	2,58g/m2	ND	net	ND	ND	No atranctants used	ND	media de Temperature do ar de 19,7C, pluviosidade total de 113,3cm and media de radiação solar de 194 watts/m2	ND	ND	Permethrin	Yes	No	% de picadas	statistical analysis control vs. treatment	ANOVA and Duncan's multiple range test	No calculado
